# Supplementary material for: Active microorganisms thrive among extremely diverse communities in cloud water
Source: PLoS One. 2017 Aug 8;12(8):e0182869. doi: 10.1371/journal.pone.0182869 (PMC5549752; doi:10.1371/journal.pone.0182869)
Supplement: S1 File — (XLSX) [file pone.0182869.s001.xlsx]

## Sheet: Feuil1
16Sr RNA and RNA gene amplicons taxonomic affiliation (clustered to lowest ancestor at 97% sequence similarity)
OTU_Id	Reference sequence	CLOUD20131011_DNA	CLOUD20131014_DNA	CLOUD20131105_DNA	CLOUD20131011_RNA	CLOUD20131014_RNA	Kingdom	Phylum	Class	Order	Family	Genus
OTU99964	Seq536254	0	1	0	0	5	Bacteria	ND	ND	ND	ND	ND
OTU99962	Seq15030759	0	0	2	0	0	Bacteria	Proteobacteria	Alphaproteobacteria	Rhodospirillales	Acetobacteraceae	Roseomonas
OTU99947	Seq6100142	11	0	3	0	0	Bacteria	Proteobacteria	Gammaproteobacteria	Pasteurellales	Pasteurellaceae	ND
OTU99739	Seq19602632	0	0	1	0	0	Bacteria	Proteobacteria	Alphaproteobacteria	Rhizobiales	Methylobacteriaceae	Methylobacterium
OTU99594	Seq5732257	0	0	1	0	0	Bacteria	Bacteroidetes	Flavobacteria	Flavobacteriales	Flavobacteriaceae	Capnocytophaga
OTU99587	Seq12984515	0	3	13	0	10	Bacteria	Proteobacteria	Alphaproteobacteria	Rhodospirillales	Acetobacteraceae	Acidiphilium
OTU99547	Seq17865343	0	3	0	0	2	Bacteria	Candidate division OD1	unclassified Candidate division OD1	ND	ND	ND
OTU99485	Seq6194696	2	0	0	0	0	Bacteria	Firmicutes	Bacilli	Lactobacillales	Carnobacteriaceae	Trichococcus
OTU99437	Seq15679178	1	0	13	13	0	Bacteria	Proteobacteria	Gammaproteobacteria	Pseudomonadales	Pseudomonadaceae	Pseudomonas
OTU9942	Seq19548270	25	2	108	8	28	Bacteria	Proteobacteria	Alphaproteobacteria	ND	ND	ND
OTU99317	Seq3675906	12	0	0	0	0	Bacteria	ND	ND	ND	ND	ND
OTU99102	Seq18820550	0	6	0	0	10	Bacteria	Proteobacteria	Alphaproteobacteria	Rhizobiales	ND	ND
OTU99091	Seq10608346	0	1	1	0	6	Bacteria	Actinobacteria	Actinobacteria	Micrococcales	Micrococcaceae	Rothia
OTU99033	Seq14000900	0	0	2	0	0	Bacteria	Proteobacteria	Alphaproteobacteria	Rhizobiales	Methylobacteriaceae	Methylobacterium
OTU99	Seq7208813	0	2	0	0	7	Bacteria	Bacteroidetes	Bacteroidia	Bacteroidales	Rs-E47 termite group	ND
OTU98850	Seq15143013	0	6	19	0	3	Bacteria	ND	ND	ND	ND	ND
OTU9884	Seq14732707	0	14	5	0	10	Bacteria	Proteobacteria	Alphaproteobacteria	Rhodospirillales	Rhodospirillaceae	ND
OTU98820	Seq7193658	0	1	0	0	12	Bacteria	Actinobacteria	Actinobacteria	Micrococcales	Micrococcaceae	Rothia
OTU9879	Seq2104468	0	1	26	0	5	Bacteria	ND	ND	ND	ND	ND
OTU98767	Seq7752615	0	1	1	0	9	Bacteria	Actinobacteria	Actinobacteria	Corynebacteriales	Corynebacteriaceae	Corynebacterium
OTU98740	Seq18472407	1	0	2	0	0	Bacteria	Proteobacteria	Alphaproteobacteria	Sphingomonadales	Sphingomonadaceae	Sphingomonas
OTU98697	Seq15226412	1	2	0	1	2	Bacteria	Bacteroidetes	Bacteroidia	Bacteroidales	Rs-E47 termite group	ND
OTU98679	Seq11307054	0	1	2	0	6	Bacteria	Actinobacteria	unclassified Actinobacteria	ND	ND	ND
OTU98648	Seq8543930	2	0	0	0	0	Bacteria	Actinobacteria	Actinobacteria	Micrococcales	Micrococcaceae	ND
OTU98636	Seq8375498	0	3	1	0	8	Bacteria	Proteobacteria	Alphaproteobacteria	Rhodospirillales	Acetobacteraceae	uncultured
OTU98523	Seq10547771	0	0	3	0	0	Bacteria	ND	ND	ND	ND	ND
OTU98452	Seq13838601	1	3	0	1	2	Bacteria	Firmicutes	Bacilli	ND	ND	ND
OTU9841	Seq2132769	1	0	0	31	0	Bacteria	Proteobacteria	Alphaproteobacteria	Rhodospirillales	Acetobacteraceae	Acidiphilium
OTU98389	Seq3420014	0	2	0	0	6	Bacteria	Proteobacteria	Gammaproteobacteria	ND	ND	ND
OTU9834	Seq2789904	13	0	0	2	0	Bacteria	Firmicutes	Bacilli	Bacillales	Family XI Incertae Sedis	Gemella
OTU98176	Seq16936840	0	1	1	0	1	Bacteria	Proteobacteria	Alphaproteobacteria	Rickettsiales	Rickettsiaceae	Rickettsia
OTU98091	Seq15349353	0	1	0	0	5	Bacteria	Proteobacteria	Gammaproteobacteria	Alteromonadales	Pseudoalteromonadaceae	ND
OTU98080	Seq19208178	0	17	70	0	34	Bacteria	Proteobacteria	unclassified Proteobacteria	ND	ND	ND
OTU98037	Seq7574222	0	3	0	0	7	Bacteria	Proteobacteria	Gammaproteobacteria	Legionellales	Coxiellaceae	Aquicella
OTU98012	Seq12098867	0	3	3	0	14	Bacteria	Proteobacteria	Alphaproteobacteria	Rhizobiales	1174-901-12	ND
OTU97912	Seq4408479	0	5	18	0	8	Bacteria	Actinobacteria	Actinobacteria	Micrococcales	Microbacteriaceae	ND
OTU97796	Seq5443879	0	2	0	0	2	Bacteria	Bacteroidetes	Bacteroidia	Bacteroidales	Rs-E47 termite group	ND
OTU97740	Seq749708	2	0	0	0	0	Bacteria	Proteobacteria	Betaproteobacteria	Neisseriales	Neisseriaceae	ND
OTU97673	Seq12275330	12	0	0	0	0	Bacteria	ND	ND	ND	ND	ND
OTU97601	Seq3843779	0	3	0	0	2	Bacteria	Proteobacteria	Alphaproteobacteria	Rhizobiales	Methylobacteriaceae	Methylobacterium
OTU97557	Seq8554129	0	0	3	0	0	Bacteria	Proteobacteria	Alphaproteobacteria	Rhizobiales	Methylobacteriaceae	Methylobacterium
OTU97485	Seq18697663	0	1	0	0	24	Bacteria	Actinobacteria	Actinobacteria	Pseudonocardiales	Pseudonocardiaceae	ND
OTU97445	Seq9155274	1	2	0	0	2	Bacteria	Firmicutes	Bacilli	Bacillales	Staphylococcaceae	Staphylococcus
OTU97376	Seq3634762	0	8	67	0	19	Bacteria	ND	ND	ND	ND	ND
OTU97316	Seq19137022	0	1	13	0	1	Bacteria	Proteobacteria	Alphaproteobacteria	Rhodospirillales	Acetobacteraceae	Acidiphilium
OTU97282	Seq18224227	1	1	15	1	5	Bacteria	Proteobacteria	Gammaproteobacteria	ND	ND	ND
OTU97047	Seq17560005	0	3	0	0	14	Bacteria	Proteobacteria	Alphaproteobacteria	Rhodospirillales	Acetobacteraceae	Acidocella
OTU96955	Seq13187957	1	0	1	3	0	Bacteria	Actinobacteria	Actinobacteria	Corynebacteriales	Corynebacteriaceae	Corynebacterium
OTU96921	Seq5532198	3	0	0	0	0	Bacteria	Firmicutes	Bacilli	Lactobacillales	Streptococcaceae	Streptococcus
OTU96828	Seq12314670	4	1	0	0	1	Bacteria	Proteobacteria	Gammaproteobacteria	ND	ND	ND
OTU96779	Seq3112895	0	0	9	0	0	Bacteria	Proteobacteria	Alphaproteobacteria	Caulobacterales	Caulobacteraceae	Caulobacter
OTU9674	Seq17600836	0	5	0	0	25	Bacteria	Proteobacteria	Betaproteobacteria	Burkholderiales	Comamonadaceae	Limnohabitans
OTU96730	Seq3858918	0	1	0	0	5	Bacteria	Bacteroidetes	Bacteroidia	Bacteroidales	Rs-E47 termite group	ND
OTU96689	Seq15576606	0	4	0	0	6	Bacteria	Proteobacteria	Betaproteobacteria	Burkholderiales	Comamonadaceae	Comamonas
OTU96664	Seq2087118	0	3	0	0	13	Bacteria	Firmicutes	Bacilli	Bacillales	Staphylococcaceae	Jeotgalicoccus
OTU9666	Seq202588	1	2	0	4	5	Bacteria	Actinobacteria	Actinobacteria	Micrococcales	Brevibacteriaceae	Brevibacterium
OTU96638	Seq4382534	2	0	0	0	0	Bacteria	Firmicutes	Bacilli	ND	ND	ND
OTU96595	Seq15973434	0	0	5	0	0	Bacteria	Proteobacteria	Alphaproteobacteria	Sphingomonadales	Sphingomonadaceae	Sphingomonas
OTU96554	Seq17996399	30	0	0	0	0	Bacteria	Actinobacteria	Actinobacteria	Corynebacteriales	Corynebacteriaceae	Corynebacterium
OTU96429	Seq19911409	4	0	19	0	0	Bacteria	Proteobacteria	Alphaproteobacteria	ND	ND	ND
OTU96414	Seq3039075	1	10	0	7	10	Bacteria	Actinobacteria	Actinobacteria	Corynebacteriales	Corynebacteriaceae	Corynebacterium
OTU96383	Seq4779680	0	0	3	0	0	Bacteria	Proteobacteria	Deltaproteobacteria	Bdellovibrionales	Bdellovibrionaceae	Bdellovibrio
OTU96375	Seq636935	0	0	1	0	0	Bacteria	Bacteroidetes	Flavobacteria	Flavobacteriales	Blattabacteriaceae	ND
OTU96367	Seq15033337	1	1	2	3	3	Bacteria	Proteobacteria	Alphaproteobacteria	Rhizobiales	ND	ND
OTU96361	Seq14709165	0	3	0	0	20	Bacteria	Bacteroidetes	Sphingobacteriia	Sphingobacteriales	Chitinophagaceae	uncultured
OTU96175	Seq8914148	0	2	4	0	14	Bacteria	Proteobacteria	Alphaproteobacteria	Rhizobiales	1174-901-12	ND
OTU95992	Seq1567639	0	1	2	0	3	Bacteria	Proteobacteria	Alphaproteobacteria	Rhizobiales	1174-901-12	ND
OTU9593	Seq3004262	0	1	0	0	3	Bacteria	Proteobacteria	Gammaproteobacteria	Alteromonadales	Pseudoalteromonadaceae	ND
OTU95887	Seq19781742	1	1	1	2	1	Bacteria	Actinobacteria	Actinobacteria	ND	ND	ND
OTU9586	Seq8694400	3	0	0	10	0	Bacteria	Proteobacteria	Gammaproteobacteria	Alteromonadales	Pseudoalteromonadaceae	ND
OTU95740	Seq6614519	0	1	3	0	2	Bacteria	Proteobacteria	Gammaproteobacteria	ND	ND	ND
OTU95654	Seq9545304	2	9	0	2	3	Bacteria	Bacteroidetes	Bacteroidia	Bacteroidales	Rs-E47 termite group	ND
OTU95614	Seq7511099	2	0	0	0	0	Bacteria	Firmicutes	Bacilli	Bacillales	Thermoactinomycetaceae	ND
OTU95515	Seq18963285	1	0	6	1	0	Bacteria	ND	ND	ND	ND	ND
OTU95422	Seq7226994	0	0	7	0	0	Bacteria	Proteobacteria	Betaproteobacteria	Burkholderiales	Oxalobacteraceae	ND
OTU95406	Seq18646354	0	0	2	0	0	Bacteria	Deinococcus-Thermus	Deinococci	Deinococcales	Deinococcaceae	Deinococcus
OTU95373	Seq5032979	0	7	1	0	5	Bacteria	Actinobacteria	Actinobacteria	Micrococcales	Intrasporangiaceae	ND
OTU9534	Seq10896086	1	6	0	10	16	Bacteria	Bacteroidetes	Flavobacteria	Flavobacteriales	Blattabacteriaceae	ND
OTU95316	Seq14169378	0	3	0	0	6	Bacteria	Actinobacteria	Actinobacteria	Micrococcales	Dermacoccaceae	ND
OTU95276	Seq19572864	0	0	1	0	0	Bacteria	Proteobacteria	Alphaproteobacteria	Sphingomonadales	Sphingomonadaceae	Sphingomonas
OTU95198	Seq1667729	0	0	1	0	0	Bacteria	Proteobacteria	Alphaproteobacteria	Rhodospirillales	Rhodospirillaceae	uncultured
OTU95146	Seq16368992	0	0	4	0	0	Bacteria	Proteobacteria	Alphaproteobacteria	Sphingomonadales	Sphingomonadaceae	Zymomonas
OTU95131	Seq1480670	0	0	2	0	0	Bacteria	ND	ND	ND	ND	ND
OTU95115	Seq12495460	1	40	0	68	67	Bacteria	Proteobacteria	Gammaproteobacteria	Legionellales	Legionellaceae	Legionella
OTU94995	Seq3979223	0	2	0	0	15	Bacteria	Proteobacteria	unclassified Proteobacteria	ND	ND	ND
OTU94899	Seq5937168	0	11	0	0	27	Bacteria	Actinobacteria	Actinobacteria	Micrococcales	ND	ND
OTU9486	Seq399465	0	3	9	0	8	Bacteria	ND	ND	ND	ND	ND
OTU94854	Seq4906278	0	1	0	0	3	Bacteria	Proteobacteria	Alphaproteobacteria	Rhodospirillales	Rhodospirillaceae	ND
OTU94825	Seq18877201	0	0	15	0	0	Bacteria	Proteobacteria	Betaproteobacteria	Burkholderiales	Oxalobacteraceae	ND
OTU94779	Seq6198813	0	2	0	0	5	Bacteria	ND	ND	ND	ND	ND
OTU94747	Seq15378865	1	5	0	1	2	Bacteria	Proteobacteria	Alphaproteobacteria	Sphingomonadales	Sphingomonadaceae	Sphingomonas
OTU94721	Seq4332792	0	2	0	0	2	Bacteria	Bacteroidetes	Bacteroidia	Bacteroidales	Rs-E47 termite group	ND
OTU94705	Seq902225	3	7	0	0	10	Bacteria	Candidate division TM7	unclassified Candidate division TM7	ND	ND	ND
OTU94678	Seq14878897	0	0	2	0	0	Bacteria	Proteobacteria	Alphaproteobacteria	Sphingomonadales	Sphingomonadaceae	Sphingomonas
OTU9465	Seq4846445	1	1	1	0	3	Bacteria	Proteobacteria	Alphaproteobacteria	Rhodospirillales	Rhodospirillaceae	uncultured
OTU94610	Seq1787062	0	54	0	0	50	Bacteria	Actinobacteria	Actinobacteria	Micrococcales	Dermabacteraceae	Brachybacterium
OTU94586	Seq11645671	0	13	0	0	1	Bacteria	Cyanobacteria	unclassified Cyanobacteria	ND	ND	ND
OTU94517	Seq4588863	6	0	0	1	0	Bacteria	Firmicutes	unclassified Firmicutes	ND	ND	ND
OTU94414	Seq12494833	6	12	0	2	2	Bacteria	Actinobacteria	unclassified Actinobacteria	ND	ND	ND
OTU9436	Seq11439153	0	1	3	0	3	Bacteria	Proteobacteria	Deltaproteobacteria	Myxococcales	uncultured	ND
OTU94338	Seq15158986	0	0	5	0	0	Bacteria	Proteobacteria	Alphaproteobacteria	Rhizobiales	ND	ND
OTU94303	Seq3453045	8	0	0	1	0	Bacteria	Proteobacteria	Alphaproteobacteria	Rhodospirillales	Acetobacteraceae	Roseomonas
OTU94288	Seq9020489	0	4	0	0	10	Bacteria	Firmicutes	Bacilli	Lactobacillales	Enterococcaceae	Enterococcus
OTU94263	Seq15191416	0	0	3	0	0	Bacteria	Proteobacteria	Alphaproteobacteria	Sphingomonadales	Sphingomonadaceae	Sphingomonas
OTU94259	Seq3438829	0	0	1	0	0	Bacteria	Bacteroidetes	Flavobacteria	Flavobacteriales	Flavobacteriaceae	Capnocytophaga
OTU94025	Seq3843554	0	3	0	0	3	Bacteria	Actinobacteria	Actinobacteria	Micrococcales	Brevibacteriaceae	Brevibacterium
OTU94011	Seq16589565	0	5	1	0	19	Bacteria	Proteobacteria	Alphaproteobacteria	Rhizobiales	Bradyrhizobiaceae	ND
OTU94007	Seq12092236	0	1	0	0	23	Bacteria	Proteobacteria	Alphaproteobacteria	Caulobacterales	Caulobacteraceae	ND
OTU93877	Seq14103796	0	0	1	0	0	Bacteria	Proteobacteria	Alphaproteobacteria	ND	ND	ND
OTU93779	Seq17727571	0	0	1	0	0	Bacteria	Proteobacteria	Gammaproteobacteria	Pasteurellales	Pasteurellaceae	ND
OTU93740	Seq7950447	0	2	0	0	32	Bacteria	Candidate division TM7	unclassified Candidate division TM7	ND	ND	ND
OTU93555	Seq13989434	0	1	0	0	9	Bacteria	Verrucomicrobia	Opitutae	Opitutales	Opitutaceae	Opitutus
OTU93257	Seq1277066	0	2	0	0	3	Bacteria	Proteobacteria	Alphaproteobacteria	Rickettsiales	ND	ND
OTU93147	Seq6614574	1	0	0	4	0	Bacteria	Firmicutes	Bacilli	Lactobacillales	Streptococcaceae	Streptococcus
OTU93134	Seq17545622	0	1	0	0	7	Bacteria	Proteobacteria	Alphaproteobacteria	Rhodospirillales	Acetobacteraceae	Acidiphilium
OTU93091	Seq6574057	4	0	0	0	0	Bacteria	Firmicutes	Bacilli	Lactobacillales	Carnobacteriaceae	ND
OTU93027	Seq16517150	0	2	0	0	4	Bacteria	Cyanobacteria	unclassified Cyanobacteria	ND	ND	ND
OTU92952	Seq11844374	0	6	0	0	14	Bacteria	Bacteroidetes	Flavobacteria	Flavobacteriales	Blattabacteriaceae	ND
OTU9287	Seq14303343	0	0	1	0	0	Bacteria	Proteobacteria	Alphaproteobacteria	Rhodospirillales	Acetobacteraceae	ND
OTU92852	Seq5824289	0	4	10	0	12	Bacteria	Proteobacteria	Alphaproteobacteria	ND	ND	ND
OTU92743	Seq8620425	0	0	1	0	0	Bacteria	Proteobacteria	Gammaproteobacteria	Pseudomonadales	Pseudomonadaceae	Pseudomonas
OTU92587	Seq15061118	0	109	0	0	163	Bacteria	Firmicutes	Clostridia	Clostridiales	Lachnospiraceae	Incertae Sedis
OTU92457	Seq10058337	0	17	1	0	36	Bacteria	Actinobacteria	Actinobacteria	Corynebacteriales	Corynebacteriaceae	Corynebacterium
OTU9235	Seq5963461	0	0	1	0	0	Bacteria	Proteobacteria	unclassified Proteobacteria	ND	ND	ND
OTU92347	Seq8329653	0	1	0	0	1	Bacteria	Actinobacteria	Actinobacteria	Micrococcales	Brevibacteriaceae	Brevibacterium
OTU92277	Seq2797361	0	21	6	0	25	Bacteria	Proteobacteria	Gammaproteobacteria	Oceanospirillales	Oceanospirillaceae	Marinospirillum
OTU92262	Seq11512190	0	2	5	0	3	Bacteria	Proteobacteria	Alphaproteobacteria	Rhizobiales	Methylobacteriaceae	Methylobacterium
OTU92201	Seq9797665	0	0	5	0	0	Bacteria	ND	ND	ND	ND	ND
OTU92142	Seq14124502	1	0	0	0	0	Bacteria	Actinobacteria	Actinobacteria	Corynebacteriales	Corynebacteriaceae	Corynebacterium
OTU92096	Seq16860308	34	0	3	0	0	Bacteria	Proteobacteria	Gammaproteobacteria	ND	ND	ND
OTU91871	Seq2508951	2	4	0	1	2	Bacteria	Proteobacteria	Alphaproteobacteria	Rickettsiales	Rickettsiaceae	Rickettsia
OTU91836	Seq11319136	0	2	0	0	3	Bacteria	Proteobacteria	Gammaproteobacteria	Pasteurellales	Pasteurellaceae	ND
OTU9173	Seq1249930	0	1	1	0	33	Bacteria	Bacteroidetes	Flavobacteria	Flavobacteriales	Blattabacteriaceae	ND
OTU91676	Seq12333634	1	0	0	2	0	Bacteria	Proteobacteria	Alphaproteobacteria	Caulobacterales	Caulobacteraceae	Brevundimonas
OTU9161	Seq10308029	0	9	0	0	18	Bacteria	Proteobacteria	Betaproteobacteria	Burkholderiales	Comamonadaceae	Comamonas
OTU91514	Seq9767267	0	6	0	0	14	Bacteria	Actinobacteria	Actinobacteria	Kineosporiales	Kineosporiaceae	Kineococcus
OTU91381	Seq12515016	1	0	1	0	0	Bacteria	Proteobacteria	Gammaproteobacteria	Xanthomonadales	Xanthomonadaceae	Stenotrophomonas
OTU91261	Seq7762662	1	0	14	9	0	Bacteria	Proteobacteria	Alphaproteobacteria	Rhodospirillales	Acetobacteraceae	Roseomonas
OTU91153	Seq10609217	2	3	4	4	4	Bacteria	Actinobacteria	Actinobacteria	Micrococcales	Microbacteriaceae	ND
OTU91139	Seq9886368	0	1	2	0	3	Bacteria	ND	ND	ND	ND	ND
OTU9110	Seq17199578	0	2	1	0	15	Bacteria	Proteobacteria	Betaproteobacteria	Burkholderiales	Comamonadaceae	ND
OTU91093	Seq10191604	0	5	0	0	12	Bacteria	Actinobacteria	Actinobacteria	Micrococcales	Microbacteriaceae	Frigoribacterium
OTU9102	Seq12250135	1	4	3	8	9	Bacteria	Bacteroidetes	Flavobacteria	Flavobacteriales	Blattabacteriaceae	ND
OTU90961	Seq19043687	0	4	0	0	4	Bacteria	Proteobacteria	Alphaproteobacteria	Caulobacterales	Caulobacteraceae	Brevundimonas
OTU90892	Seq14629009	1	1	1	1	4	Bacteria	Bacteroidetes	Flavobacteria	Flavobacteriales	Blattabacteriaceae	ND
OTU90831	Seq1723689	0	0	6	0	0	Bacteria	Proteobacteria	Gammaproteobacteria	ND	ND	ND
OTU90800	Seq5971954	0	58	0	0	54	Bacteria	Proteobacteria	Alphaproteobacteria	Rickettsiales	Rickettsiaceae	Rickettsia
OTU90702	Seq12812057	0	1	0	0	105	Bacteria	Proteobacteria	Deltaproteobacteria	Desulfuromonadales	GR-WP33-58	ND
OTU90598	Seq5016841	0	1	0	0	6	Bacteria	Bacteroidetes	Bacteroidia	Bacteroidales	Rs-E47 termite group	ND
OTU9047	Seq2467116	0	1	0	0	8	Bacteria	Proteobacteria	Betaproteobacteria	Burkholderiales	ND	ND
OTU90460	Seq2741611	0	2	0	0	4	Bacteria	Proteobacteria	Betaproteobacteria	Burkholderiales	ND	ND
OTU90348	Seq2602509	0	0	5	0	0	Bacteria	Actinobacteria	Actinobacteria	Micrococcales	Microbacteriaceae	ND
OTU90304	Seq11063736	5	1	0	0	2	Bacteria	Firmicutes	Bacilli	Lactobacillales	Streptococcaceae	Streptococcus
OTU90270	Seq11497491	2	0	0	0	0	Bacteria	Actinobacteria	Actinobacteria	Corynebacteriales	Corynebacteriaceae	Corynebacterium
OTU90216	Seq19500627	1	0	1	0	0	Bacteria	Proteobacteria	Alphaproteobacteria	Rhodospirillales	Rhodospirillaceae	uncultured
OTU90196	Seq526698	0	0	2	0	0	Bacteria	Bacteroidetes	Sphingobacteriia	Sphingobacteriales	Chitinophagaceae	uncultured
OTU90077	Seq17955330	0	0	4	0	0	Bacteria	Proteobacteria	Gammaproteobacteria	ND	ND	ND
OTU9004	Seq6293059	1	1	1	2	2	Bacteria	Firmicutes	Bacilli	Lactobacillales	Streptococcaceae	Streptococcus
OTU89869	Seq18373470	0	2	7	0	2	Bacteria	Proteobacteria	Gammaproteobacteria	ND	ND	ND
OTU89851	Seq7823268	1	0	0	226	0	Bacteria	Proteobacteria	Alphaproteobacteria	Caulobacterales	Caulobacteraceae	uncultured
OTU89825	Seq12888502	0	1	5	0	1	Bacteria	ND	ND	ND	ND	ND
OTU89757	Seq7211114	0	2	0	0	3	Bacteria	Proteobacteria	Gammaproteobacteria	Pseudomonadales	Moraxellaceae	Enhydrobacter
OTU8972	Seq189090	0	3	0	0	1	Bacteria	Bacteroidetes	Bacteroidia	Bacteroidales	Rs-E47 termite group	ND
OTU89671	Seq8391153	0	0	1	0	0	Bacteria	Actinobacteria	Actinobacteria	Micrococcales	ND	ND
OTU89588	Seq1150142	0	0	16	0	0	Bacteria	Proteobacteria	Alphaproteobacteria	Rhodospirillales	Acetobacteraceae	uncultured
OTU89506	Seq10711713	0	2	0	0	7	Bacteria	Firmicutes	Bacilli	Bacillales	Staphylococcaceae	ND
OTU8945	Seq7432469	0	4	0	0	9	Bacteria	Candidate division OD1	unclassified Candidate division OD1	ND	ND	ND
OTU8940	Seq8141317	5	0	0	0	0	Bacteria	Proteobacteria	Alphaproteobacteria	Caulobacterales	Caulobacteraceae	Brevundimonas
OTU89312	Seq20054477	1	2	0	4	7	Bacteria	Actinobacteria	Actinobacteria	Micrococcales	Brevibacteriaceae	Brevibacterium
OTU8929	Seq8278611	0	6	0	0	15	Bacteria	Proteobacteria	Deltaproteobacteria	Myxococcales	Polyangiaceae	Sorangium
OTU89289	Seq7657078	0	1	0	0	4	Bacteria	Proteobacteria	Alphaproteobacteria	ND	ND	ND
OTU89235	Seq10435571	1	0	0	0	0	Bacteria	Bacteroidetes	Sphingobacteriia	Sphingobacteriales	Chitinophagaceae	uncultured
OTU89164	Seq12415350	0	8	0	0	41	Bacteria	Firmicutes	Clostridia	Clostridiales	Peptostreptococcaceae	ND
OTU89148	Seq8277015	0	2	1	0	11	Bacteria	Proteobacteria	Gammaproteobacteria	ND	ND	ND
OTU88929	Seq15774563	1	0	1	0	0	Bacteria	Actinobacteria	Actinobacteria	Micrococcales	Micrococcaceae	Micrococcus
OTU88892	Seq3698853	0	0	5	0	0	Bacteria	ND	ND	ND	ND	ND
OTU88890	Seq14933338	5	0	0	0	0	Bacteria	Firmicutes	Bacilli	Bacillales	Staphylococcaceae	Staphylococcus
OTU88882	Seq16532825	0	0	1	0	0	Bacteria	Proteobacteria	Betaproteobacteria	Burkholderiales	Oxalobacteraceae	Janthinobacterium
OTU88716	Seq19482538	0	0	8	0	0	Bacteria	Proteobacteria	Alphaproteobacteria	Rhizobiales	ND	ND
OTU8870	Seq3195372	0	0	3	0	0	Bacteria	Proteobacteria	Deltaproteobacteria	Bdellovibrionales	Bdellovibrionaceae	Bdellovibrio
OTU88677	Seq1856688	0	3	1	0	3	Bacteria	Proteobacteria	Gammaproteobacteria	Pseudomonadales	Pseudomonadaceae	Pseudomonas
OTU88569	Seq11298344	0	2	0	0	4	Bacteria	Actinobacteria	Actinobacteria	Micrococcales	Microbacteriaceae	Amnibacterium
OTU88484	Seq4644026	1	0	2	1	0	Bacteria	Proteobacteria	Gammaproteobacteria	ND	ND	ND
OTU88483	Seq3940795	1	0	0	0	0	Bacteria	Firmicutes	Clostridia	Clostridiales	Family XI Incertae Sedis	Anaerococcus
OTU88454	Seq14627716	1	2	1	1	1	Bacteria	Actinobacteria	Actinobacteria	Micrococcales	Micrococcaceae	Micrococcus
OTU88436	Seq11132719	0	1	0	0	4	Bacteria	Bacteroidetes	Bacteroidia	Bacteroidales	Rs-E47 termite group	ND
OTU88389	Seq10416570	5	1	1	0	4	Bacteria	Firmicutes	Bacilli	ND	ND	ND
OTU88366	Seq13888608	0	14	0	0	7	Bacteria	Proteobacteria	Betaproteobacteria	ND	ND	ND
OTU88343	Seq6743389	0	0	1	0	0	Bacteria	Actinobacteria	Actinobacteria	Micrococcales	Micrococcaceae	ND
OTU88339	Seq6227975	0	5	0	0	15	Bacteria	Firmicutes	Bacilli	Lactobacillales	Aerococcaceae	Aerococcus
OTU88285	Seq15504819	18	1	4	3	11	Bacteria	Actinobacteria	Actinobacteria	ND	ND	ND
OTU88194	Seq19761521	0	7	0	0	18	Bacteria	Firmicutes	Bacilli	Lactobacillales	Enterococcaceae	Enterococcus
OTU88138	Seq4200672	3	0	0	0	0	Bacteria	ND	ND	ND	ND	ND
OTU88087	Seq13902553	0	2	0	0	4	Bacteria	Proteobacteria	Alphaproteobacteria	Rickettsiales	Rickettsiaceae	Rickettsia
OTU88081	Seq6462193	0	0	1	0	0	Bacteria	Proteobacteria	Betaproteobacteria	Burkholderiales	Oxalobacteraceae	Janthinobacterium
OTU8805	Seq16779489	8	2	5	32	30	Bacteria	Proteobacteria	Alphaproteobacteria	Rhizobiales	ND	ND
OTU88033	Seq63839	2	3	13	6	5	Bacteria	Proteobacteria	Alphaproteobacteria	Rhodobacterales	Rhodobacteraceae	ND
OTU87940	Seq10907795	0	4	13	0	5	Bacteria	Actinobacteria	Actinobacteria	Micrococcales	Microbacteriaceae	Amnibacterium
OTU87898	Seq9598896	0	11	0	0	2	Bacteria	Bacteroidetes	Bacteroidia	Bacteroidales	Rs-E47 termite group	ND
OTU87793	Seq12763311	2	15	1	17	19	Bacteria	Bacteroidetes	Bacteroidia	Bacteroidales	Rs-E47 termite group	ND
OTU8777	Seq5377544	2	8	4	47	64	Bacteria	Bacteroidetes	Flavobacteria	Flavobacteriales	Blattabacteriaceae	ND
OTU87705	Seq8910545	0	3	0	0	3	Bacteria	Proteobacteria	unclassified Proteobacteria	ND	ND	ND
OTU87703	Seq6554904	0	1	0	0	3	Bacteria	Proteobacteria	unclassified Proteobacteria	ND	ND	ND
OTU8756	Seq18200087	3	1	2	17	21	Bacteria	Bacteroidetes	Flavobacteria	Flavobacteriales	Blattabacteriaceae	ND
OTU87533	Seq18579070	0	0	10	0	0	Bacteria	Proteobacteria	Alphaproteobacteria	Rhodospirillales	Acetobacteraceae	Roseomonas
OTU87508	Seq11446101	0	1	10	0	2	Bacteria	Bacteroidetes	Cytophagia	Cytophagales	Cytophagaceae	Hymenobacter
OTU87383	Seq16666260	0	2	15	0	14	Bacteria	Proteobacteria	Alphaproteobacteria	ND	ND	ND
OTU87117	Seq17981808	0	25	1	0	12	Bacteria	Candidate division OD1	unclassified Candidate division OD1	ND	ND	ND
OTU87099	Seq11875513	1	4	0	5	10	Bacteria	Proteobacteria	Gammaproteobacteria	Alteromonadales	Pseudoalteromonadaceae	ND
OTU87086	Seq4700660	0	4	0	0	14	Bacteria	Proteobacteria	Alphaproteobacteria	Sphingomonadales	Sphingomonadaceae	Sphingomonas
OTU87080	Seq9580091	0	0	1	0	0	Bacteria	Proteobacteria	Deltaproteobacteria	Myxococcales	uncultured	ND
OTU87014	Seq16009705	0	1	0	0	4	Bacteria	Actinobacteria	Actinobacteria	Micrococcales	Micrococcaceae	Rothia
OTU86869	Seq13475703	7	35	23	53	55	Bacteria	Bacteroidetes	Flavobacteria	Flavobacteriales	Blattabacteriaceae	ND
OTU86816	Seq18955561	0	1	5	0	3	Bacteria	Proteobacteria	Alphaproteobacteria	Rhizobiales	Methylobacteriaceae	Methylobacterium
OTU868	Seq8368871	0	1	0	0	72	Bacteria	Proteobacteria	Gammaproteobacteria	Pseudomonadales	Moraxellaceae	Enhydrobacter
OTU86757	Seq6243887	6	3	0	2	1	Bacteria	Firmicutes	Bacilli	Lactobacillales	Carnobacteriaceae	Trichococcus
OTU86583	Seq248760	0	30	14	0	6	Bacteria	Proteobacteria	Alphaproteobacteria	Rhizobiales	Methylobacteriaceae	Methylobacterium
OTU8655	Seq5250607	0	1	0	0	6	Bacteria	Cyanobacteria	unclassified Cyanobacteria	ND	ND	ND
OTU86539	Seq9697527	3	16	43	13	12	Bacteria	Proteobacteria	Gammaproteobacteria	Pseudomonadales	Pseudomonadaceae	Pseudomonas
OTU86205	Seq15150888	0	0	1	0	0	Bacteria	Proteobacteria	Alphaproteobacteria	Sphingomonadales	Sphingomonadaceae	ND
OTU86204	Seq15144296	4	2	2	1	13	Bacteria	Firmicutes	Bacilli	Lactobacillales	Streptococcaceae	Streptococcus
OTU86168	Seq13730633	0	32	0	0	12	Bacteria	Bacteroidetes	Bacteroidia	Bacteroidales	Prevotellaceae	uncultured
OTU86121	Seq9221589	13	0	2	3	0	Bacteria	Proteobacteria	Alphaproteobacteria	Rhizobiales	DUNssu044	ND
OTU86063	Seq13420710	2	0	16	5	0	Bacteria	Proteobacteria	Betaproteobacteria	Burkholderiales	ND	ND
OTU86031	Seq8936664	0	5	0	0	1	Bacteria	ND	ND	ND	ND	ND
OTU85736	Seq17012499	0	5	0	0	8	Bacteria	Actinobacteria	Actinobacteria	Micrococcales	Brevibacteriaceae	Brevibacterium
OTU85705	Seq8780441	0	0	1	0	0	Bacteria	Actinobacteria	Actinobacteria	Streptomycetales	Streptomycetaceae	Streptomyces
OTU85640	Seq14634290	0	1	0	0	9	Bacteria	Verrucomicrobia	Verrucomicrobiae	Verrucomicrobiales	Verrucomicrobiaceae	uncultured
OTU85553	Seq5580668	0	1	0	0	4	Bacteria	Proteobacteria	Gammaproteobacteria	Xanthomonadales	Solimonadaceae	ND
OTU85538	Seq19218944	0	3	0	0	1	Bacteria	Bacteroidetes	Sphingobacteriia	Sphingobacteriales	Chitinophagaceae	uncultured
OTU85458	Seq10684995	0	0	1	0	0	Bacteria	Proteobacteria	Alphaproteobacteria	Rhodospirillales	Acetobacteraceae	Acidiphilium
OTU85425	Seq9739297	3	1	2	0	2	Bacteria	Proteobacteria	unclassified Proteobacteria	ND	ND	ND
OTU85374	Seq3563745	1	16	12	13	7	Bacteria	Proteobacteria	Gammaproteobacteria	ND	ND	ND
OTU85366	Seq8514251	0	2	24	0	12	Bacteria	Proteobacteria	Alphaproteobacteria	Rhizobiales	ND	ND
OTU85318	Seq15921212	0	3	5	0	26	Bacteria	Bacteroidetes	Flavobacteria	Flavobacteriales	Blattabacteriaceae	ND
OTU85271	Seq13972872	0	3	0	0	3	Bacteria	Proteobacteria	Alphaproteobacteria	ND	ND	ND
OTU85187	Seq12609389	1	1	0	8	9	Bacteria	Proteobacteria	Gammaproteobacteria	Alteromonadales	Pseudoalteromonadaceae	ND
OTU85149	Seq13916342	0	1	2	0	1	Bacteria	Proteobacteria	Betaproteobacteria	Burkholderiales	Oxalobacteraceae	Massilia
OTU85098	Seq17534515	10	35	0	0	3	Bacteria	Actinobacteria	Actinobacteria	Micrococcales	Intrasporangiaceae	Tetrasphaera
OTU85072	Seq4107874	0	14	5	0	5	Bacteria	Candidate division OD1	unclassified Candidate division OD1	ND	ND	ND
OTU8507	Seq6871383	1	0	0	0	0	Bacteria	Proteobacteria	Alphaproteobacteria	Sphingomonadales	Sphingomonadaceae	Sphingomonas
OTU85025	Seq16061740	2	0	1	5	0	Bacteria	Proteobacteria	Alphaproteobacteria	Rhodobacterales	Rhodobacteraceae	uncultured
OTU84924	Seq17051928	0	1	0	0	26	Bacteria	ND	ND	ND	ND	ND
OTU84907	Seq241973	0	2	0	0	41	Bacteria	Firmicutes	Bacilli	ND	ND	ND
OTU84906	Seq578703	0	3	0	0	1	Bacteria	Proteobacteria	Alphaproteobacteria	Rhodobacterales	Rhodobacteraceae	ND
OTU84890	Seq9673484	0	0	5	0	0	Bacteria	Proteobacteria	Alphaproteobacteria	Sphingomonadales	Sphingomonadaceae	Sphingomonas
OTU84690	Seq11238259	0	18	0	0	13	Bacteria	Firmicutes	Erysipelotrichia	Erysipelotrichales	Erysipelotrichaceae	Incertae Sedis
OTU84657	Seq667356	0	12	0	0	11	Bacteria	Proteobacteria	Betaproteobacteria	ND	ND	ND
OTU84640	Seq2232601	0	0	1	0	0	Bacteria	Proteobacteria	Alphaproteobacteria	Rhizobiales	ND	ND
OTU84538	Seq7014237	1	0	2	9	0	Bacteria	Proteobacteria	Alphaproteobacteria	Rhizobiales	Methylobacteriaceae	Methylobacterium
OTU84528	Seq8895972	1	2	13	2	4	Bacteria	Proteobacteria	Alphaproteobacteria	Rhodospirillales	Rhodospirillaceae	uncultured
OTU84523	Seq19346956	2	0	0	0	0	Bacteria	Proteobacteria	Betaproteobacteria	Burkholderiales	Comamonadaceae	ND
OTU8452	Seq9336490	0	4	11	0	28	Bacteria	Proteobacteria	Alphaproteobacteria	Rhodospirillales	Rhodospirillaceae	ND
OTU84502	Seq3750961	0	0	9	0	0	Bacteria	Proteobacteria	Gammaproteobacteria	Pseudomonadales	Pseudomonadaceae	Pseudomonas
OTU84481	Seq4645562	7	0	17	0	0	Bacteria	Proteobacteria	Betaproteobacteria	Burkholderiales	Oxalobacteraceae	ND
OTU84410	Seq11382933	0	24	0	0	10	Bacteria	Proteobacteria	Alphaproteobacteria	Rickettsiales	LWSR-14	ND
OTU84406	Seq17242278	5	0	0	0	0	Bacteria	Proteobacteria	Alphaproteobacteria	Sphingomonadales	ND	ND
OTU84404	Seq12782041	0	3	0	0	2	Bacteria	Bacteroidetes	Bacteroidia	Bacteroidales	Rs-E47 termite group	ND
OTU84369	Seq14774212	2	5	36	10	3	Bacteria	Proteobacteria	Alphaproteobacteria	Rhodospirillales	Rhodospirillaceae	uncultured
OTU84332	Seq15920335	1	2	2	0	10	Bacteria	Proteobacteria	Alphaproteobacteria	Sphingomonadales	Sphingomonadaceae	Sphingomonas
OTU84305	Seq550541	0	2	44	0	16	Bacteria	Proteobacteria	Gammaproteobacteria	ND	ND	ND
OTU84261	Seq14835859	5	8	15	26	24	Bacteria	Bacteroidetes	Flavobacteria	Flavobacteriales	Blattabacteriaceae	ND
OTU84213	Seq4720435	6	0	1	0	0	Bacteria	Proteobacteria	Alphaproteobacteria	Rhodobacterales	Rhodobacteraceae	ND
OTU84175	Seq14557963	0	0	3	0	0	Bacteria	Proteobacteria	Gammaproteobacteria	Pseudomonadales	Pseudomonadaceae	Pseudomonas
OTU84155	Seq1138050	1	1	0	0	6	Bacteria	Bacteroidetes	Bacteroidia	Bacteroidales	Rs-E47 termite group	ND
OTU84096	Seq13915458	1	4	0	6	4	Bacteria	Bacteroidetes	Bacteroidia	Bacteroidales	Rs-E47 termite group	ND
OTU8404	Seq9175419	12	4	1	0	24	Bacteria	Proteobacteria	Alphaproteobacteria	Rhodobacterales	Rhodobacteraceae	ND
OTU84021	Seq18349946	0	0	10	0	0	Bacteria	Proteobacteria	Alphaproteobacteria	Rhodospirillales	Acetobacteraceae	Acidiphilium
OTU8395	Seq14132598	1	0	0	10	0	Bacteria	Firmicutes	Bacilli	ND	ND	ND
OTU83815	Seq6064512	0	4	0	0	5	Bacteria	Proteobacteria	Betaproteobacteria	Burkholderiales	Comamonadaceae	Comamonas
OTU83611	Seq10882952	0	0	2	0	0	Bacteria	Proteobacteria	Alphaproteobacteria	Rickettsiales	Rickettsiaceae	Rickettsia
OTU83586	Seq4041399	0	0	15	0	0	Bacteria	Proteobacteria	Betaproteobacteria	ND	ND	ND
OTU83571	Seq11255492	0	2	0	0	10	Bacteria	Proteobacteria	Alphaproteobacteria	Rickettsiales	Rickettsiaceae	Rickettsia
OTU83300	Seq16148764	0	3	0	0	11	Bacteria	Proteobacteria	Alphaproteobacteria	Caulobacterales	Caulobacteraceae	Brevundimonas
OTU83254	Seq9673615	0	1	12	0	6	Bacteria	Proteobacteria	Alphaproteobacteria	Sphingomonadales	Sphingomonadaceae	Sphingomonas
OTU83240	Seq9909710	0	0	1	0	0	Bacteria	Firmicutes	Bacilli	Lactobacillales	Lactobacillaceae	Lactobacillus
OTU83207	Seq13179475	0	0	2	0	0	Bacteria	Proteobacteria	Gammaproteobacteria	ND	ND	ND
OTU83048	Seq6264597	0	2	0	0	7	Bacteria	Firmicutes	Bacilli	Lactobacillales	Lactobacillaceae	Lactobacillus
OTU83030	Seq4900034	1	0	0	7	0	Bacteria	Bacteroidetes	Flavobacteria	Flavobacteriales	Blattabacteriaceae	ND
OTU82702	Seq12754608	0	4	0	0	1	Bacteria	Proteobacteria	Betaproteobacteria	Burkholderiales	ND	ND
OTU82645	Seq5781909	0	0	6	0	0	Bacteria	Proteobacteria	Alphaproteobacteria	Rhodospirillales	Rhodospirillaceae	uncultured
OTU82609	Seq4958294	0	3	0	0	28	Bacteria	Bacteroidetes	Flavobacteria	Flavobacteriales	Blattabacteriaceae	ND
OTU82588	Seq19086257	0	1	0	0	2	Bacteria	Proteobacteria	Betaproteobacteria	Burkholderiales	ND	ND
OTU82510	Seq2045188	1	0	0	0	0	Bacteria	Proteobacteria	Alphaproteobacteria	Sphingomonadales	Sphingomonadaceae	Novosphingobium
OTU82494	Seq16602905	0	2	0	0	3	Bacteria	Proteobacteria	Alphaproteobacteria	Rhizobiales	1174-901-12	ND
OTU82473	Seq7188028	0	6	0	0	11	Bacteria	Candidate division OD1	unclassified Candidate division OD1	ND	ND	ND
OTU82438	Seq18106574	0	0	4	0	0	Bacteria	Proteobacteria	Betaproteobacteria	Burkholderiales	ND	ND
OTU82209	Seq2284044	4	71	6	100	89	Bacteria	Fusobacteria	Fusobacteriia	Fusobacteriales	ND	ND
OTU82189	Seq14015607	0	2	0	0	3	Bacteria	Proteobacteria	Gammaproteobacteria	Alteromonadales	Pseudoalteromonadaceae	ND
OTU82144	Seq17384722	0	1	0	0	3	Bacteria	Proteobacteria	Betaproteobacteria	Burkholderiales	ND	ND
OTU82118	Seq5846331	0	3	0	0	2	Bacteria	ND	ND	ND	ND	ND
OTU821	Seq8951691	0	0	5	0	0	Bacteria	Proteobacteria	Betaproteobacteria	Burkholderiales	Oxalobacteraceae	Massilia
OTU81986	Seq2441478	0	1	1	0	5	Bacteria	Actinobacteria	Actinobacteria	Corynebacteriales	Corynebacteriaceae	Corynebacterium
OTU81918	Seq2067812	0	1	1	0	2	Bacteria	Proteobacteria	Alphaproteobacteria	Rhizobiales	1174-901-12	ND
OTU81856	Seq15384866	0	0	4	0	0	Bacteria	Proteobacteria	Betaproteobacteria	Burkholderiales	Oxalobacteraceae	ND
OTU81848	Seq19546583	0	1	2	0	8	Bacteria	Proteobacteria	Gammaproteobacteria	Pseudomonadales	Moraxellaceae	Enhydrobacter
OTU81744	Seq12637202	0	5	0	0	2	Bacteria	Bacteroidetes	Bacteroidia	Bacteroidales	Rs-E47 termite group	ND
OTU81698	Seq10802080	0	17	0	0	3	Bacteria	Firmicutes	Bacilli	Bacillales	Bacillaceae	Bacillus
OTU81697	Seq10525557	1	1	0	1	1	Bacteria	Proteobacteria	Alphaproteobacteria	Rhizobiales	DUNssu044	ND
OTU81661	Seq15143186	3	1	1	61	50	Bacteria	Proteobacteria	Alphaproteobacteria	Rhodospirillales	Acetobacteraceae	ND
OTU81625	Seq15337152	22	1	74	9	16	Bacteria	Proteobacteria	Alphaproteobacteria	Rhizobiales	Aurantimonadaceae	ND
OTU81469	Seq10926450	7	4	0	37	40	Bacteria	Cyanobacteria	unclassified Cyanobacteria	ND	ND	ND
OTU81458	Seq10904303	4	0	1	0	0	Bacteria	ND	ND	ND	ND	ND
OTU81367	Seq11518989	0	1	0	0	7	Bacteria	Actinobacteria	Actinobacteria	Streptomycetales	Streptomycetaceae	Streptomyces
OTU81162	Seq19972951	0	2	0	0	2	Bacteria	Bacteroidetes	Flavobacteria	Flavobacteriales	Blattabacteriaceae	ND
OTU81033	Seq11146886	1	5	0	1	15	Bacteria	Bacteroidetes	Bacteroidia	Bacteroidales	Rs-E47 termite group	ND
OTU80993	Seq14243220	0	7	0	0	1	Bacteria	Proteobacteria	Betaproteobacteria	Burkholderiales	ND	ND
OTU80991	Seq12733866	0	2	0	0	1	Bacteria	Actinobacteria	Actinobacteria	Micrococcales	Microbacteriaceae	ND
OTU80882	Seq1206102	0	0	2	0	0	Bacteria	Actinobacteria	Actinobacteria	Corynebacteriales	Corynebacteriaceae	Corynebacterium
OTU80844	Seq11191363	0	2	0	0	32	Bacteria	Planctomycetes	Planctomycetacia	Planctomycetales	Planctomycetaceae	ND
OTU80829	Seq13277348	22	1	0	2	4	Bacteria	Actinobacteria	Actinobacteria	Corynebacteriales	Corynebacteriaceae	Corynebacterium
OTU80826	Seq7568877	0	4	0	0	9	Bacteria	Proteobacteria	Gammaproteobacteria	Oceanospirillales	Oceanospirillaceae	Marinospirillum
OTU80816	Seq19073549	0	0	7	0	0	Bacteria	Actinobacteria	Actinobacteria	Streptomycetales	Streptomycetaceae	Streptomyces
OTU80748	Seq8252699	0	1	0	0	7	Bacteria	Actinobacteria	Actinobacteria	Micrococcales	Micrococcaceae	Rothia
OTU80721	Seq6285835	1	0	0	0	0	Bacteria	Bacteroidetes	Sphingobacteriia	Sphingobacteriales	NS11-12 marine group	ND
OTU80627	Seq4962600	6	50	3	99	82	Bacteria	Bacteroidetes	Bacteroidia	Bacteroidales	Rs-E47 termite group	ND
OTU80573	Seq1060730	0	11	17	0	94	Bacteria	Proteobacteria	Alphaproteobacteria	Sphingomonadales	Sphingomonadaceae	Sphingomonas
OTU80568	Seq17738922	0	1	0	0	13	Bacteria	Actinobacteria	Actinobacteria	Corynebacteriales	Corynebacteriaceae	Corynebacterium
OTU80559	Seq6945733	0	17	7	0	25	Bacteria	ND	ND	ND	ND	ND
OTU80358	Seq870784	0	5	0	0	5	Bacteria	Bacteroidetes	Bacteroidia	Bacteroidales	Prevotellaceae	uncultured
OTU80160	Seq4496639	0	1	1	0	4	Bacteria	Proteobacteria	Betaproteobacteria	Burkholderiales	ND	ND
OTU80123	Seq1201346	5	0	0	0	0	Bacteria	Actinobacteria	Actinobacteria	Corynebacteriales	Corynebacteriaceae	Corynebacterium
OTU79950	Seq16589628	1	0	0	0	0	Bacteria	Proteobacteria	Gammaproteobacteria	ND	ND	ND
OTU79932	Seq1124699	0	0	1	0	0	Bacteria	Proteobacteria	Gammaproteobacteria	ND	ND	ND
OTU79846	Seq11540677	0	0	2	0	0	Bacteria	ND	ND	ND	ND	ND
OTU79775	Seq15701123	0	10	0	0	3	Bacteria	ND	ND	ND	ND	ND
OTU79770	Seq3379231	1	1	9	19	4	Bacteria	Proteobacteria	Betaproteobacteria	ND	ND	ND
OTU79420	Seq19530983	1	6	5	14	17	Bacteria	Bacteroidetes	Flavobacteria	Flavobacteriales	Blattabacteriaceae	Candidatus Sulcia
OTU79404	Seq4612291	10	0	4	0	0	Bacteria	Firmicutes	Negativicutes	Selenomonadales	Veillonellaceae	Veillonella
OTU79388	Seq9318022	0	1	1	0	2	Bacteria	Proteobacteria	Alphaproteobacteria	Rhizobiales	DUNssu044	ND
OTU79362	Seq18872038	0	0	4	0	0	Bacteria	Proteobacteria	Alphaproteobacteria	Rhodospirillales	Acetobacteraceae	Acidiphilium
OTU7932	Seq18022247	3	1	0	0	1	Bacteria	Proteobacteria	Betaproteobacteria	Burkholderiales	Oxalobacteraceae	Massilia
OTU793	Seq11531133	0	12	0	0	56	Bacteria	Proteobacteria	Gammaproteobacteria	ND	ND	ND
OTU79219	Seq12230715	2	0	0	0	0	Bacteria	Firmicutes	Bacilli	ND	ND	ND
OTU79185	Seq19488293	0	14	0	0	4	Bacteria	Proteobacteria	Alphaproteobacteria	Rickettsiales	Family Incertae Sedis	Candidatus Hepatincola
OTU79119	Seq16116594	3	0	0	5	0	Bacteria	Cyanobacteria	unclassified Cyanobacteria	ND	ND	ND
OTU78998	Seq7510741	0	4	0	0	8	Bacteria	Proteobacteria	unclassified Proteobacteria	ND	ND	ND
OTU78965	Seq10471061	0	1	0	0	6	Bacteria	Proteobacteria	Alphaproteobacteria	Rhizobiales	Beijerinckiaceae	Methylorosula
OTU789	Seq6890672	0	1	0	0	2	Bacteria	Firmicutes	Bacilli	Lactobacillales	Streptococcaceae	Streptococcus
OTU7888	Seq17137444	0	1	0	0	3	Bacteria	Proteobacteria	Gammaproteobacteria	Oceanospirillales	Halomonadaceae	Halomonas
OTU78872	Seq6458694	0	1	0	0	6	Bacteria	Actinobacteria	Actinobacteria	Propionibacteriales	Nocardioidaceae	Nocardioides
OTU78870	Seq19917803	0	1	0	0	6	Bacteria	Proteobacteria	Gammaproteobacteria	Alteromonadales	Pseudoalteromonadaceae	ND
OTU78663	Seq14565269	0	11	1	0	7	Bacteria	Proteobacteria	Deltaproteobacteria	Myxococcales	uncultured	ND
OTU78612	Seq4610498	0	1	0	0	5	Bacteria	Bacteroidetes	Flavobacteria	Flavobacteriales	Blattabacteriaceae	ND
OTU78606	Seq18603824	0	3	41	0	22	Bacteria	Proteobacteria	Gammaproteobacteria	ND	ND	ND
OTU78553	Seq17056145	1	0	0	2	0	Bacteria	Proteobacteria	Gammaproteobacteria	Legionellales	Legionellaceae	Legionella
OTU7853	Seq14082628	2	0	0	1	0	Bacteria	Actinobacteria	unclassified Actinobacteria	ND	ND	ND
OTU78480	Seq17052206	0	1	1	0	2	Bacteria	Proteobacteria	Gammaproteobacteria	ND	ND	ND
OTU78276	Seq4891634	0	1	0	0	2	Bacteria	Actinobacteria	Actinobacteria	Micrococcales	Dermabacteraceae	Brachybacterium
OTU78162	Seq5697120	0	8	1	0	3	Bacteria	ND	ND	ND	ND	ND
OTU78158	Seq7073951	0	3	4	0	2	Bacteria	Proteobacteria	Alphaproteobacteria	Sphingomonadales	Sphingomonadaceae	Sphingomonas
OTU78113	Seq4363827	0	2	0	0	5	Bacteria	Acidobacteria	Acidobacteria	Acidobacteriales	Acidobacteriaceae (Subgroup 1)	Terriglobus
OTU78014	Seq12258245	0	22	0	0	13	Bacteria	Bacteroidetes	Bacteroidia	Bacteroidales	Rs-E47 termite group	ND
OTU77997	Seq16847525	3	0	5	0	0	Bacteria	Proteobacteria	Alphaproteobacteria	Rhizobiales	ND	ND
OTU77988	Seq14118851	1	0	0	19	0	Bacteria	Proteobacteria	Alphaproteobacteria	Rhizobiales	ND	ND
OTU77975	Seq2352412	0	1	2	0	3	Bacteria	Proteobacteria	Gammaproteobacteria	ND	ND	ND
OTU77969	Seq556079	0	3	0	0	2	Bacteria	Actinobacteria	Actinobacteria	Micrococcales	Brevibacteriaceae	Brevibacterium
OTU77936	Seq11456976	0	2	2	0	6	Bacteria	Proteobacteria	Alphaproteobacteria	Rhizobiales	ND	ND
OTU77789	Seq19135539	0	0	41	0	0	Bacteria	Bacteroidetes	Flavobacteria	Flavobacteriales	Blattabacteriaceae	ND
OTU77778	Seq16002614	0	1	0	0	3	Bacteria	Cyanobacteria	unclassified Cyanobacteria	ND	ND	ND
OTU77642	Seq6145402	0	0	1	0	0	Bacteria	Proteobacteria	Alphaproteobacteria	Rhizobiales	1174-901-12	ND
OTU77458	Seq12231234	0	1	0	0	10	Bacteria	Deinococcus-Thermus	Deinococci	Deinococcales	Deinococcaceae	Deinococcus
OTU77430	Seq3050038	0	0	1	0	0	Bacteria	Bacteroidetes	Sphingobacteriia	Sphingobacteriales	Chitinophagaceae	uncultured
OTU77301	Seq3639004	1	0	0	0	0	Bacteria	Proteobacteria	Betaproteobacteria	Rhodocyclales	Rhodocyclaceae	Dechloromonas
OTU77280	Seq19943504	0	2	0	0	8	Bacteria	Bacteroidetes	Bacteroidia	Bacteroidales	RF16	ND
OTU7724	Seq459487	0	1	1	0	6	Bacteria	Proteobacteria	Alphaproteobacteria	Rickettsiales	Rickettsiaceae	Rickettsia
OTU77239	Seq6508448	0	0	4	0	0	Bacteria	ND	ND	ND	ND	ND
OTU77117	Seq17995502	3	0	0	2	0	Bacteria	Firmicutes	Bacilli	Bacillales	Staphylococcaceae	Jeotgalicoccus
OTU77033	Seq15129334	0	0	1	0	0	Bacteria	Bacteroidetes	Sphingobacteriia	Sphingobacteriales	Chitinophagaceae	uncultured
OTU76986	Seq10566051	0	1	0	0	11	Bacteria	Proteobacteria	Alphaproteobacteria	Rhizobiales	ND	ND
OTU76980	Seq91831	0	0	4	0	0	Bacteria	Proteobacteria	Alphaproteobacteria	Rhizobiales	ND	ND
OTU76940	Seq7153406	0	0	2	0	0	Bacteria	ND	ND	ND	ND	ND
OTU76935	Seq6206372	0	1	0	0	30	Bacteria	Firmicutes	Bacilli	Lactobacillales	Carnobacteriaceae	ND
OTU76863	Seq2366130	0	15	1	0	18	Bacteria	Actinobacteria	Actinobacteria	Corynebacteriales	Corynebacteriaceae	Corynebacterium
OTU76859	Seq6313107	1	0	0	29	0	Bacteria	Firmicutes	Bacilli	Bacillales	Bacillaceae	Bacillus
OTU76831	Seq6725792	3	7	5	79	48	Bacteria	Proteobacteria	Alphaproteobacteria	Rickettsiales	Rickettsiaceae	Rickettsia
OTU76779	Seq8324105	4	0	5	21	0	Bacteria	Proteobacteria	Alphaproteobacteria	Sphingomonadales	Sphingomonadaceae	ND
OTU76699	Seq17194629	0	1	0	0	12	Bacteria	Proteobacteria	Alphaproteobacteria	Rhizobiales	1174-901-12	ND
OTU76687	Seq3869710	0	5	0	0	5	Bacteria	Proteobacteria	Gammaproteobacteria	ND	ND	ND
OTU76657	Seq18797002	0	10	0	0	12	Bacteria	ND	ND	ND	ND	ND
OTU76521	Seq12261145	0	1	3	0	1	Bacteria	Proteobacteria	Alphaproteobacteria	Rhizobiales	ND	ND
OTU76418	Seq8646443	0	0	1	0	0	Bacteria	Acidobacteria	Acidobacteria	Subgroup 4	Family Incertae Sedis	Blastocatella
OTU7641	Seq17996716	27	0	0	0	0	Bacteria	Proteobacteria	Epsilonproteobacteria	Campylobacterales	Campylobacteraceae	Campylobacter
OTU76355	Seq16513762	1	0	0	3	0	Bacteria	Bacteroidetes	Flavobacteria	Flavobacteriales	Blattabacteriaceae	ND
OTU76224	Seq18444166	0	0	2	0	0	Bacteria	ND	ND	ND	ND	ND
OTU76090	Seq19866657	0	0	1	0	0	Bacteria	Actinobacteria	Actinobacteria	Streptomycetales	Streptomycetaceae	Streptomyces
OTU75978	Seq2023622	1	0	1	2	0	Bacteria	Actinobacteria	Actinobacteria	Micrococcales	Micrococcaceae	Rothia
OTU75968	Seq16997858	1	3	4	4	6	Bacteria	Actinobacteria	Actinobacteria	Micrococcales	Micrococcaceae	Arthrobacter
OTU75958	Seq8588406	57	21	1	29	57	Bacteria	Firmicutes	Clostridia	Clostridiales	Lachnospiraceae	ND
OTU75886	Seq19390700	50	1	3	0	2	Bacteria	Proteobacteria	Gammaproteobacteria	Pasteurellales	Pasteurellaceae	ND
OTU7577	Seq15525617	3	3	2	24	12	Bacteria	Candidate division OD1	unclassified Candidate division OD1	ND	ND	ND
OTU75581	Seq2889368	0	0	1	0	0	Bacteria	ND	ND	ND	ND	ND
OTU75530	Seq10494597	0	0	8	0	0	Bacteria	Proteobacteria	Gammaproteobacteria	Enterobacteriales	Enterobacteriaceae	Morganella
OTU75407	Seq4039321	0	0	1	0	0	Bacteria	Proteobacteria	Gammaproteobacteria	Pseudomonadales	Pseudomonadaceae	Pseudomonas
OTU75401	Seq4572070	0	0	6	0	0	Bacteria	ND	ND	ND	ND	ND
OTU75377	Seq13968831	0	8	0	0	1	Bacteria	Proteobacteria	Alphaproteobacteria	Caulobacterales	Caulobacteraceae	Brevundimonas
OTU75129	Seq375695	0	4	2	0	19	Bacteria	Bacteroidetes	Flavobacteria	Flavobacteriales	Blattabacteriaceae	ND
OTU7511	Seq18266921	2	0	0	1	0	Bacteria	Proteobacteria	Gammaproteobacteria	Alteromonadales	Pseudoalteromonadaceae	ND
OTU75087	Seq5885752	0	0	1	0	0	Bacteria	Proteobacteria	Alphaproteobacteria	Caulobacterales	Caulobacteraceae	uncultured
OTU74909	Seq3786959	0	1	0	0	9	Bacteria	Bacteroidetes	Flavobacteria	Flavobacteriales	Blattabacteriaceae	ND
OTU74894	Seq19024022	8	1	1	1	3	Bacteria	Verrucomicrobia	Verrucomicrobiae	Verrucomicrobiales	DEV007	ND
OTU74853	Seq965250	3	0	0	0	0	Bacteria	Proteobacteria	Alphaproteobacteria	Rhodospirillales	Rhodospirillaceae	uncultured
OTU74838	Seq610852	0	0	5	0	0	Bacteria	ND	ND	ND	ND	ND
OTU74753	Seq12045251	0	0	2	0	0	Bacteria	Proteobacteria	Alphaproteobacteria	Rhodospirillales	Acetobacteraceae	Acidiphilium
OTU7475	Seq5131183	0	2	0	0	3	Bacteria	Proteobacteria	Gammaproteobacteria	Alteromonadales	Pseudoalteromonadaceae	ND
OTU74693	Seq15023249	0	2	0	0	4	Bacteria	Bacteroidetes	Flavobacteria	Flavobacteriales	Blattabacteriaceae	ND
OTU74572	Seq11557545	0	0	3	0	0	Bacteria	Proteobacteria	Gammaproteobacteria	ND	ND	ND
OTU74570	Seq2060670	0	0	1	0	0	Bacteria	Proteobacteria	Alphaproteobacteria	Rhizobiales	Bradyrhizobiaceae	ND
OTU74527	Seq14780700	3	33	9	7	7	Bacteria	Bacteroidetes	Bacteroidia	Bacteroidales	Rs-E47 termite group	ND
OTU74493	Seq19630403	0	1	0	0	5	Bacteria	Proteobacteria	Alphaproteobacteria	Rhizobiales	1174-901-12	ND
OTU74477	Seq11827147	19	0	0	0	0	Bacteria	Proteobacteria	Alphaproteobacteria	Caulobacterales	Caulobacteraceae	Brevundimonas
OTU74406	Seq17908687	0	3	0	0	5	Bacteria	Proteobacteria	Alphaproteobacteria	Sphingomonadales	ND	ND
OTU7438	Seq7605533	0	3	0	0	11	Bacteria	Actinobacteria	Actinobacteria	Kineosporiales	Kineosporiaceae	Kineococcus
OTU7435	Seq2074745	0	2	1	0	2	Bacteria	Actinobacteria	Actinobacteria	Corynebacteriales	Corynebacteriaceae	Corynebacterium
OTU74276	Seq11347900	3	2	7	8	5	Bacteria	ND	ND	ND	ND	ND
OTU74220	Seq8073500	43	0	0	0	0	Bacteria	ND	ND	ND	ND	ND
OTU74206	Seq14034242	1	1	0	3	7	Bacteria	Proteobacteria	Alphaproteobacteria	Rhodobacterales	Rhodobacteraceae	ND
OTU74163	Seq4481542	2	1	0	4	6	Bacteria	Proteobacteria	Gammaproteobacteria	Alteromonadales	Pseudoalteromonadaceae	ND
OTU74120	Seq3822529	0	0	3	0	0	Bacteria	Proteobacteria	Betaproteobacteria	Burkholderiales	ND	ND
OTU74091	Seq2900042	3	5	0	1	3	Bacteria	Bacteroidetes	Bacteroidia	Bacteroidales	Rs-E47 termite group	ND
OTU74088	Seq9235934	0	1	0	0	8	Bacteria	Proteobacteria	Alphaproteobacteria	Rhizobiales	ND	ND
OTU74081	Seq7300635	0	5	0	0	9	Bacteria	Actinobacteria	Actinobacteria	Micrococcales	Microbacteriaceae	Amnibacterium
OTU73979	Seq1827568	1	0	0	1	0	Bacteria	Proteobacteria	Betaproteobacteria	Burkholderiales	Comamonadaceae	ND
OTU73955	Seq10869037	1	0	0	0	0	Bacteria	Actinobacteria	Coriobacteriia	Coriobacteriales	Coriobacteriaceae	uncultured
OTU73767	Seq1621242	14	1	1	39	61	Bacteria	Cyanobacteria	unclassified Cyanobacteria	ND	ND	ND
OTU73655	Seq6656983	0	2	4	0	7	Bacteria	Proteobacteria	Alphaproteobacteria	Rhizobiales	ND	ND
OTU7343	Seq5494440	0	0	5	0	0	Bacteria	Firmicutes	Bacilli	Bacillales	Planococcaceae	uncultured
OTU73391	Seq6705778	0	14	69	0	18	Bacteria	Proteobacteria	Alphaproteobacteria	Rhodospirillales	Acetobacteraceae	Acidiphilium
OTU73378	Seq12510870	0	10	0	0	29	Bacteria	Candidate division OD1	unclassified Candidate division OD1	ND	ND	ND
OTU73319	Seq19379914	0	1	0	0	10	Bacteria	Proteobacteria	Alphaproteobacteria	ND	ND	ND
OTU73178	Seq12600352	0	1	0	0	12	Bacteria	Proteobacteria	Gammaproteobacteria	Alteromonadales	Pseudoalteromonadaceae	ND
OTU73138	Seq17195345	0	6	5	0	7	Bacteria	Proteobacteria	unclassified Proteobacteria	ND	ND	ND
OTU72945	Seq17901663	0	2	0	0	1	Bacteria	Proteobacteria	unclassified Proteobacteria	ND	ND	ND
OTU72925	Seq18461645	3	3	2	2	2	Bacteria	Actinobacteria	Actinobacteria	Corynebacteriales	Corynebacteriaceae	Corynebacterium
OTU72920	Seq19066672	2	0	0	0	0	Bacteria	Bacteroidetes	Bacteroidia	Bacteroidales	Rs-E47 termite group	ND
OTU72880	Seq17428552	0	2	0	0	5	Bacteria	Actinobacteria	Actinobacteria	ND	ND	ND
OTU7254	Seq1217033	0	0	1	0	0	Bacteria	Proteobacteria	Alphaproteobacteria	Sphingomonadales	Sphingomonadaceae	ND
OTU72537	Seq4180198	2	3	0	3	4	Bacteria	Proteobacteria	Gammaproteobacteria	Alteromonadales	Pseudoalteromonadaceae	ND
OTU72474	Seq19048820	0	13	4	0	5	Bacteria	Bacteroidetes	Sphingobacteriia	Sphingobacteriales	Chitinophagaceae	uncultured
OTU7247	Seq10299624	0	1	0	0	7	Bacteria	Firmicutes	Bacilli	Lactobacillales	Enterococcaceae	Enterococcus
OTU7243	Seq11829542	0	0	3	0	0	Bacteria	ND	ND	ND	ND	ND
OTU72342	Seq6189787	0	3	0	0	9	Bacteria	Firmicutes	Clostridia	Clostridiales	Lachnospiraceae	uncultured
OTU72316	Seq17325392	1	1	0	3	2	Bacteria	Bacteroidetes	Bacteroidia	Bacteroidales	Rs-E47 termite group	ND
OTU72252	Seq7285232	1	0	1	0	0	Bacteria	Proteobacteria	Alphaproteobacteria	ND	ND	ND
OTU72208	Seq10271490	1	3	1	11	5	Bacteria	Proteobacteria	Alphaproteobacteria	Rickettsiales	Rickettsiaceae	Rickettsia
OTU72189	Seq5644114	0	1	0	0	7	Bacteria	Proteobacteria	Gammaproteobacteria	Pseudomonadales	Moraxellaceae	Enhydrobacter
OTU72136	Seq19932637	3	8	0	88	101	Bacteria	Bacteroidetes	Flavobacteria	Flavobacteriales	Blattabacteriaceae	ND
OTU72100	Seq13494093	0	0	11	0	0	Bacteria	Proteobacteria	Gammaproteobacteria	Pseudomonadales	Pseudomonadaceae	Pseudomonas
OTU71946	Seq7507126	0	1	0	0	6	Bacteria	Proteobacteria	Alphaproteobacteria	Rickettsiales	Rickettsiaceae	Rickettsia
OTU71934	Seq19708994	0	1	0	0	4	Bacteria	Proteobacteria	Gammaproteobacteria	Alteromonadales	Pseudoalteromonadaceae	ND
OTU71869	Seq17552768	0	3	9	0	19	Bacteria	Proteobacteria	Alphaproteobacteria	Sphingomonadales	Sphingomonadaceae	Sphingomonas
OTU71826	Seq4160762	18	0	2	1	0	Bacteria	Proteobacteria	unclassified Proteobacteria	ND	ND	ND
OTU71791	Seq15393989	7	6	0	45	54	Bacteria	Bacteroidetes	Flavobacteria	Flavobacteriales	Blattabacteriaceae	ND
OTU71790	Seq3421482	0	1	0	0	10	Bacteria	Actinobacteria	Actinobacteria	Micrococcales	Micrococcaceae	Rothia
OTU71758	Seq3169681	1	0	0	2	0	Bacteria	Proteobacteria	Gammaproteobacteria	ND	ND	ND
OTU71719	Seq4524067	0	2	0	0	3	Bacteria	Proteobacteria	unclassified Proteobacteria	ND	ND	ND
OTU71681	Seq12805733	0	0	1	0	0	Bacteria	Actinobacteria	Actinobacteria	Micrococcales	Microbacteriaceae	Curtobacterium
OTU71632	Seq4022338	14	1	0	2	3	Bacteria	Actinobacteria	Actinobacteria	Corynebacteriales	Corynebacteriaceae	Corynebacterium
OTU71488	Seq18546072	1	2	0	4	2	Bacteria	Proteobacteria	Gammaproteobacteria	Alteromonadales	Pseudoalteromonadaceae	ND
OTU71451	Seq7425163	1	1	0	1	7	Bacteria	Proteobacteria	Gammaproteobacteria	Pseudomonadales	Moraxellaceae	Enhydrobacter
OTU71344	Seq6661674	1	0	5	6	0	Bacteria	Firmicutes	Bacilli	Lactobacillales	Lactobacillaceae	Lactobacillus
OTU71343	Seq10460204	0	0	1	0	0	Bacteria	Proteobacteria	Betaproteobacteria	Burkholderiales	Oxalobacteraceae	Janthinobacterium
OTU71253	Seq11157739	0	1	0	0	7	Bacteria	Firmicutes	Clostridia	Clostridiales	Ruminococcaceae	uncultured
OTU7125	Seq11849165	0	0	9	0	0	Bacteria	Firmicutes	Bacilli	Bacillales	Planococcaceae	uncultured
OTU71196	Seq10539129	0	0	3	0	0	Bacteria	Proteobacteria	Betaproteobacteria	Burkholderiales	Comamonadaceae	ND
OTU7117	Seq15099491	0	3	0	0	23	Bacteria	Actinobacteria	Thermoleophilia	Solirubrobacterales	YNPFFP1	ND
OTU70959	Seq13077444	0	1	0	0	3	Bacteria	Proteobacteria	Alphaproteobacteria	Rhodobacterales	Rhodobacteraceae	Rhodobacter
OTU70953	Seq12462514	0	5	4	0	13	Bacteria	Actinobacteria	Actinobacteria	Micrococcales	Micrococcaceae	Rothia
OTU70944	Seq11597146	0	2	0	0	3	Bacteria	Bacteroidetes	Bacteroidia	Bacteroidales	Rs-E47 termite group	ND
OTU70920	Seq11117697	3	22	0	723	458	Bacteria	Proteobacteria	Gammaproteobacteria	Pseudomonadales	Pseudomonadaceae	Cellvibrio
OTU70894	Seq10019319	0	0	8	0	0	Bacteria	Proteobacteria	Alphaproteobacteria	Rickettsiales	Rickettsiaceae	Rickettsia
OTU70886	Seq16032017	1	0	0	0	0	Bacteria	Bacteroidetes	Cytophagia	Cytophagales	Cytophagaceae	Dyadobacter
OTU70854	Seq6638451	0	1	1	0	7	Bacteria	Proteobacteria	Alphaproteobacteria	Rickettsiales	Rickettsiaceae	Rickettsia
OTU707	Seq13320497	1	0	0	0	0	Bacteria	Proteobacteria	Gammaproteobacteria	Pseudomonadales	Moraxellaceae	Enhydrobacter
OTU70673	Seq4616094	0	2	0	0	27	Bacteria	Proteobacteria	Betaproteobacteria	Burkholderiales	Comamonadaceae	Comamonas
OTU70646	Seq15055770	0	1	0	0	40	Bacteria	Verrucomicrobia	Spartobacteria	Chthoniobacterales	LD29	ND
OTU70547	Seq8612289	1	0	0	4	0	Bacteria	Cyanobacteria	unclassified Cyanobacteria	ND	ND	ND
OTU70524	Seq9993468	0	1	3	0	20	Bacteria	Proteobacteria	Alphaproteobacteria	Rhizobiales	Methylobacteriaceae	Methylobacterium
OTU70513	Seq2039040	0	0	8	0	0	Bacteria	Proteobacteria	Alphaproteobacteria	Caulobacterales	Caulobacteraceae	uncultured
OTU70512	Seq66744	0	1	0	0	6	Bacteria	Firmicutes	Bacilli	ND	ND	ND
OTU70355	Seq11325371	0	0	3	0	0	Bacteria	Proteobacteria	Alphaproteobacteria	Rhizobiales	Aurantimonadaceae	ND
OTU70245	Seq15973104	0	3	0	0	6	Bacteria	Proteobacteria	Alphaproteobacteria	Rickettsiales	Rickettsiaceae	Rickettsia
OTU70202	Seq18950613	0	1	0	0	6	Bacteria	Actinobacteria	Actinobacteria	Micrococcales	Dermacoccaceae	ND
OTU70139	Seq14619910	0	0	1	0	0	Bacteria	Proteobacteria	Alphaproteobacteria	Rhodospirillales	Acetobacteraceae	ND
OTU70126	Seq16750755	3	0	0	0	0	Bacteria	Proteobacteria	Alphaproteobacteria	Rhizobiales	Rhizobiaceae	Rhizobium
OTU70115	Seq14198931	1	10	0	16	33	Bacteria	Bacteroidetes	Flavobacteria	Flavobacteriales	Blattabacteriaceae	ND
OTU7011	Seq18371161	0	0	1	0	0	Bacteria	Proteobacteria	Alphaproteobacteria	Rhizobiales	DUNssu044	ND
OTU70086	Seq12164410	10	55	98	15	33	Bacteria	Proteobacteria	Gammaproteobacteria	ND	ND	ND
OTU70079	Seq234712	8	1	1	3	4	Bacteria	Actinobacteria	Actinobacteria	Corynebacteriales	Corynebacteriaceae	Corynebacterium
OTU70065	Seq11687234	0	1	3	0	10	Bacteria	Proteobacteria	Alphaproteobacteria	Rhizobiales	ND	ND
OTU70024	Seq1346843	0	29	0	0	8	Bacteria	Firmicutes	Clostridia	Clostridiales	Ruminococcaceae	Subdoligranulum
OTU69923	Seq15593933	0	0	16	0	0	Bacteria	Proteobacteria	Gammaproteobacteria	Pseudomonadales	Pseudomonadaceae	Pseudomonas
OTU6991	Seq17429255	0	0	1	0	0	Bacteria	Proteobacteria	Alphaproteobacteria	Rhodobacterales	Rhodobacteraceae	ND
OTU69804	Seq3580195	0	1	0	0	19	Bacteria	Firmicutes	Bacilli	Lactobacillales	Lactobacillaceae	Lactobacillus
OTU69600	Seq8698933	0	0	35	0	0	Bacteria	Proteobacteria	Gammaproteobacteria	ND	ND	ND
OTU69489	Seq424512	0	11	0	0	33	Bacteria	Proteobacteria	Gammaproteobacteria	Pseudomonadales	Moraxellaceae	Enhydrobacter
OTU69448	Seq10570114	7	38	3	52	36	Bacteria	Bacteroidetes	Bacteroidia	Bacteroidales	Rs-E47 termite group	ND
OTU69366	Seq12409378	0	2	2	0	11	Bacteria	Bacteroidetes	Flavobacteria	Flavobacteriales	Blattabacteriaceae	ND
OTU69253	Seq15292734	0	1	0	0	6	Bacteria	Proteobacteria	Gammaproteobacteria	Pseudomonadales	Moraxellaceae	Psychrobacter
OTU69222	Seq12705920	0	0	4	0	0	Bacteria	Proteobacteria	Gammaproteobacteria	ND	ND	ND
OTU69134	Seq4394244	6	0	0	1	0	Bacteria	Firmicutes	Bacilli	Lactobacillales	Streptococcaceae	Streptococcus
OTU69109	Seq19221269	0	4	6	0	3	Bacteria	Proteobacteria	Gammaproteobacteria	Pseudomonadales	Pseudomonadaceae	Pseudomonas
OTU6910	Seq16399826	0	15	0	0	14	Bacteria	Actinobacteria	Actinobacteria	Corynebacteriales	Corynebacteriaceae	Corynebacterium
OTU69086	Seq12451570	0	4	0	0	3	Archaea	ND	ND	ND	ND	ND
OTU69054	Seq412161	4	2	0	0	8	Bacteria	Actinobacteria	Actinobacteria	Micrococcales	Dermabacteraceae	Brachybacterium
OTU69017	Seq18703513	0	3	2	0	18	Bacteria	Actinobacteria	Actinobacteria	Micrococcales	Micrococcaceae	Rothia
OTU69016	Seq18653875	0	0	2	0	0	Bacteria	Proteobacteria	Betaproteobacteria	Burkholderiales	Oxalobacteraceae	Janthinobacterium
OTU69015	Seq13258963	0	0	2	0	0	Bacteria	Bacteroidetes	Sphingobacteriia	Sphingobacteriales	Chitinophagaceae	uncultured
OTU689	Seq435403	1	0	0	0	0	Bacteria	Firmicutes	Clostridia	Clostridiales	Ruminococcaceae	uncultured
OTU68884	Seq3439627	0	2	0	0	20	Bacteria	Proteobacteria	Gammaproteobacteria	Pseudomonadales	Pseudomonadaceae	Pseudomonas
OTU68828	Seq1086596	1	0	0	5	0	Bacteria	Proteobacteria	Alphaproteobacteria	Rhizobiales	ND	ND
OTU68811	Seq11374439	0	0	5	0	0	Bacteria	Actinobacteria	Actinobacteria	Micrococcales	Dermabacteraceae	Brachybacterium
OTU68803	Seq6748851	4	0	0	1	0	Bacteria	Firmicutes	Bacilli	Bacillales	ND	ND
OTU68728	Seq11423079	0	0	41	0	0	Bacteria	ND	ND	ND	ND	ND
OTU68719	Seq2443082	0	36	21	0	9	Bacteria	Bacteroidetes	Bacteroidia	Bacteroidales	Rs-E47 termite group	ND
OTU68691	Seq5852713	0	3	0	0	5	Bacteria	Proteobacteria	Alphaproteobacteria	Rhizobiales	ND	ND
OTU68637	Seq11380410	0	0	2	0	0	Bacteria	Proteobacteria	Alphaproteobacteria	Rhizobiales	ND	ND
OTU6860	Seq518408	1	3	0	19	18	Bacteria	Firmicutes	Bacilli	Lactobacillales	Streptococcaceae	Streptococcus
OTU68376	Seq7097652	0	0	2	0	0	Bacteria	ND	ND	ND	ND	ND
OTU68329	Seq11908480	0	1	5	0	16	Bacteria	Deinococcus-Thermus	Deinococci	Deinococcales	Deinococcaceae	Deinococcus
OTU68284	Seq17179897	2	0	1	0	0	Bacteria	Proteobacteria	Gammaproteobacteria	Pseudomonadales	Moraxellaceae	Enhydrobacter
OTU68234	Seq153639	0	0	2	0	0	Bacteria	Bacteroidetes	Flavobacteria	Flavobacteriales	Blattabacteriaceae	ND
OTU68212	Seq15131479	0	0	2	0	0	Bacteria	Proteobacteria	Alphaproteobacteria	Rhizobiales	ND	ND
OTU68065	Seq17991034	0	0	1	0	0	Bacteria	Proteobacteria	Alphaproteobacteria	Rhizobiales	Methylobacteriaceae	Methylobacterium
OTU68025	Seq18980446	0	2	1	0	1	Bacteria	Actinobacteria	Actinobacteria	Micrococcales	Micrococcaceae	ND
OTU68007	Seq17769390	0	2	5	0	16	Bacteria	Proteobacteria	Alphaproteobacteria	Sphingomonadales	Sphingomonadaceae	Sphingomonas
OTU67898	Seq5210385	0	1	1	0	2	Bacteria	Proteobacteria	Alphaproteobacteria	Rhizobiales	1174-901-12	ND
OTU67767	Seq3909588	0	4	0	0	2	Bacteria	Candidate division TM7	unclassified Candidate division TM7	ND	ND	ND
OTU6770	Seq13426879	1	0	0	1	0	Bacteria	Proteobacteria	Deltaproteobacteria	Myxococcales	uncultured	ND
OTU67672	Seq10739689	0	4	0	0	38	Bacteria	Proteobacteria	Alphaproteobacteria	Sphingomonadales	Sphingomonadaceae	Sphingomonas
OTU67596	Seq6436579	3	0	18	1	0	Bacteria	Proteobacteria	Betaproteobacteria	Burkholderiales	Oxalobacteraceae	ND
OTU67495	Seq10939794	0	10	1	0	18	Bacteria	Proteobacteria	Gammaproteobacteria	Pasteurellales	Pasteurellaceae	ND
OTU67461	Seq20089296	0	0	12	0	0	Bacteria	ND	ND	ND	ND	ND
OTU67357	Seq7667574	1	1	0	2	3	Bacteria	Actinobacteria	Actinobacteria	Micrococcales	Microbacteriaceae	Curtobacterium
OTU67271	Seq1795530	2	1	1	0	4	Bacteria	Actinobacteria	Actinobacteria	Kineosporiales	Kineosporiaceae	Pseudokineococcus
OTU67231	Seq12468610	0	0	1	0	0	Bacteria	Proteobacteria	Alphaproteobacteria	Rhodospirillales	Rhodospirillaceae	uncultured
OTU67224	Seq7288119	0	1	0	0	39	Bacteria	Proteobacteria	Alphaproteobacteria	Rhizobiales	1174-901-12	ND
OTU67146	Seq18240039	0	2	0	0	6	Bacteria	Proteobacteria	Alphaproteobacteria	Sphingomonadales	Sphingomonadaceae	Sphingomonas
OTU67101	Seq14553826	1	1	0	0	3	Bacteria	Firmicutes	Bacilli	Lactobacillales	Streptococcaceae	Streptococcus
OTU67029	Seq3355142	0	3	0	0	4	Bacteria	Proteobacteria	Gammaproteobacteria	Pseudomonadales	Moraxellaceae	Psychrobacter
OTU67017	Seq14989786	0	18	0	0	33	Bacteria	Proteobacteria	Gammaproteobacteria	Legionellales	Coxiellaceae	ND
OTU66954	Seq7307663	0	15	0	0	15	Bacteria	Proteobacteria	unclassified Proteobacteria	ND	ND	ND
OTU66922	Seq18005899	0	1	0	0	2	Bacteria	Actinobacteria	Actinobacteria	Micrococcales	ND	ND
OTU66868	Seq15245670	0	1	0	0	3	Bacteria	Proteobacteria	Alphaproteobacteria	Rhodospirillales	Rhodospirillaceae	Defluviicoccus
OTU66665	Seq2784679	0	1	1	0	7	Bacteria	Firmicutes	Bacilli	Bacillales	Staphylococcaceae	Staphylococcus
OTU66582	Seq16041429	0	0	3	0	0	Bacteria	Proteobacteria	Alphaproteobacteria	Sphingomonadales	Sphingomonadaceae	Sphingomonas
OTU6652	Seq13180807	0	0	2	0	0	Bacteria	Proteobacteria	Betaproteobacteria	Burkholderiales	ND	ND
OTU6650	Seq1669575	3	0	0	2	0	Bacteria	Proteobacteria	Gammaproteobacteria	Alteromonadales	Pseudoalteromonadaceae	ND
OTU66479	Seq19332963	0	1	7	0	4	Bacteria	ND	ND	ND	ND	ND
OTU66439	Seq8759478	0	0	4	0	0	Bacteria	Proteobacteria	Alphaproteobacteria	Rickettsiales	Rickettsiaceae	Rickettsia
OTU66366	Seq11367903	25	0	0	0	0	Bacteria	Actinobacteria	Actinobacteria	Streptomycetales	Streptomycetaceae	Streptomyces
OTU66354	Seq15347983	0	0	4	0	0	Bacteria	ND	ND	ND	ND	ND
OTU66342	Seq13956953	0	1	0	0	2	Bacteria	Proteobacteria	Gammaproteobacteria	Alteromonadales	Pseudoalteromonadaceae	ND
OTU66307	Seq18703824	0	0	5	0	0	Bacteria	Proteobacteria	Gammaproteobacteria	Pseudomonadales	Moraxellaceae	Acinetobacter
OTU66297	Seq17290801	0	24	0	0	17	Bacteria	Firmicutes	Clostridia	Clostridiales	Ruminococcaceae	uncultured
OTU66270	Seq3314687	0	1	17	0	3	Bacteria	Proteobacteria	Betaproteobacteria	Burkholderiales	Comamonadaceae	Comamonas
OTU66178	Seq6409749	0	1	1	0	2	Bacteria	Proteobacteria	Alphaproteobacteria	Rhizobiales	1174-901-12	ND
OTU66113	Seq2981778	0	1	1	0	6	Bacteria	Proteobacteria	Alphaproteobacteria	Sphingomonadales	Sphingomonadaceae	Sphingomonas
OTU66103	Seq14408087	0	0	14	0	0	Bacteria	Proteobacteria	Alphaproteobacteria	Rhizobiales	Bradyrhizobiaceae	Rhodopseudomonas
OTU66078	Seq10201104	2	0	1	1	0	Bacteria	Proteobacteria	Alphaproteobacteria	Sphingomonadales	Sphingomonadaceae	Sphingomonas
OTU66030	Seq14049277	0	1	0	0	1	Bacteria	Bacteroidetes	Bacteroidia	Bacteroidales	Rs-E47 termite group	ND
OTU66029	Seq10472500	0	0	4	0	0	Bacteria	Proteobacteria	Gammaproteobacteria	Pseudomonadales	Pseudomonadaceae	Pseudomonas
OTU66006	Seq11227850	0	1	4	0	1	Bacteria	ND	ND	ND	ND	ND
OTU65993	Seq4269006	0	1	5	0	1	Bacteria	Proteobacteria	Betaproteobacteria	Burkholderiales	Oxalobacteraceae	Massilia
OTU65952	Seq19462759	0	0	14	0	0	Bacteria	Proteobacteria	Betaproteobacteria	Burkholderiales	ND	ND
OTU65937	Seq802091	0	0	5	0	0	Bacteria	Firmicutes	Bacilli	Bacillales	Family XII Incertae Sedis	Exiguobacterium
OTU65864	Seq6984342	4	1	0	31	25	Bacteria	Cyanobacteria	unclassified Cyanobacteria	ND	ND	ND
OTU65813	Seq19086370	0	0	5	0	0	Bacteria	Firmicutes	Clostridia	Clostridiales	Peptostreptococcaceae	ND
OTU65795	Seq17422474	0	0	5	0	0	Bacteria	ND	ND	ND	ND	ND
OTU65785	Seq13461471	0	7	0	0	8	Bacteria	Proteobacteria	Gammaproteobacteria	Pseudomonadales	Moraxellaceae	Enhydrobacter
OTU65777	Seq58227	1	0	0	2	0	Bacteria	Cyanobacteria	unclassified Cyanobacteria	ND	ND	ND
OTU65766	Seq17489970	0	3	7	0	4	Bacteria	Proteobacteria	Alphaproteobacteria	Sphingomonadales	Sphingomonadaceae	Sphingomonas
OTU65743	Seq895469	0	22	7	0	18	Bacteria	Proteobacteria	Gammaproteobacteria	Oceanospirillales	Halomonadaceae	ND
OTU65733	Seq6396477	0	1	0	0	6	Bacteria	Firmicutes	Bacilli	Lactobacillales	Lactobacillaceae	Lactobacillus
OTU65395	Seq8837974	58	229	326	1474	715	Bacteria	Proteobacteria	Alphaproteobacteria	Rickettsiales	Rickettsiaceae	Rickettsia
OTU65371	Seq11593203	0	1	0	0	4	Bacteria	Bacteroidetes	Bacteroidia	Bacteroidales	Rs-E47 termite group	ND
OTU6532	Seq13899908	7	1	0	1	3	Bacteria	Actinobacteria	Actinobacteria	Corynebacteriales	Corynebacteriaceae	Corynebacterium
OTU65309	Seq4176886	0	1	2	0	7	Bacteria	Proteobacteria	Betaproteobacteria	Burkholderiales	Comamonadaceae	Comamonas
OTU64971	Seq8902051	6	18	8	35	38	Bacteria	Bacteroidetes	Flavobacteria	Flavobacteriales	Blattabacteriaceae	ND
OTU64950	Seq15177234	1	1	1	25	56	Bacteria	Bacteroidetes	Flavobacteria	Flavobacteriales	Blattabacteriaceae	ND
OTU64908	Seq9825233	1	0	0	2	0	Bacteria	Proteobacteria	Alphaproteobacteria	Sphingomonadales	Sphingomonadaceae	Sphingomonas
OTU64891	Seq5597005	2	0	0	0	0	Bacteria	Proteobacteria	Alphaproteobacteria	Rhizobiales	ND	ND
OTU64882	Seq18185720	7	0	0	2	0	Bacteria	Firmicutes	Bacilli	Lactobacillales	Streptococcaceae	Streptococcus
OTU64843	Seq278745	0	1	0	0	4	Bacteria	Cyanobacteria	unclassified Cyanobacteria	ND	ND	ND
OTU64811	Seq7326398	2	0	1	6	0	Bacteria	Proteobacteria	Gammaproteobacteria	Pseudomonadales	Pseudomonadaceae	Pseudomonas
OTU64790	Seq19613731	7	22	4	7	3	Bacteria	Bacteroidetes	Bacteroidia	Bacteroidales	Rs-E47 termite group	ND
OTU64748	Seq19299148	2	2	0	3	4	Bacteria	Proteobacteria	Alphaproteobacteria	Rickettsiales	Rickettsiaceae	Rickettsia
OTU64732	Seq14595542	3	0	0	5	0	Bacteria	Bacteroidetes	Flavobacteria	Flavobacteriales	Flavobacteriaceae	Capnocytophaga
OTU6470	Seq5726947	0	3	0	0	17	Bacteria	Proteobacteria	Deltaproteobacteria	Myxococcales	0319-6G20	ND
OTU64621	Seq19914085	0	0	4	0	0	Bacteria	Firmicutes	Bacilli	ND	ND	ND
OTU64585	Seq5000155	0	0	1	0	0	Bacteria	Proteobacteria	Alphaproteobacteria	Rhodospirillales	Acetobacteraceae	ND
OTU64521	Seq18815544	4	0	0	0	0	Bacteria	Actinobacteria	Actinobacteria	Corynebacteriales	Corynebacteriaceae	Corynebacterium
OTU64504	Seq2677258	1	0	0	3	0	Bacteria	Proteobacteria	Gammaproteobacteria	Alteromonadales	Pseudoalteromonadaceae	ND
OTU64500	Seq6181671	0	0	2	0	0	Bacteria	Proteobacteria	Alphaproteobacteria	Rhodospirillales	Acetobacteraceae	Roseomonas
OTU64486	Seq3458753	7	0	0	1	0	Bacteria	Proteobacteria	Alphaproteobacteria	Caulobacterales	Caulobacteraceae	Brevundimonas
OTU6448	Seq6599657	0	0	20	0	0	Bacteria	Bacteroidetes	Sphingobacteriia	Sphingobacteriales	Chitinophagaceae	uncultured
OTU64464	Seq11725315	0	2	0	0	5	Bacteria	Actinobacteria	Actinobacteria	Corynebacteriales	Corynebacteriaceae	Corynebacterium
OTU64450	Seq16041800	0	0	3	0	0	Bacteria	Proteobacteria	Alphaproteobacteria	Rhizobiales	ND	ND
OTU64444	Seq5705992	0	1	2	0	1	Bacteria	ND	ND	ND	ND	ND
OTU64288	Seq15305512	0	1	0	0	15	Bacteria	Proteobacteria	Alphaproteobacteria	ND	ND	ND
OTU64235	Seq16465098	4	1	1	1	1	Bacteria	Firmicutes	Bacilli	Bacillales	Staphylococcaceae	Staphylococcus
OTU64026	Seq3420338	1	22	12	2	6	Bacteria	Proteobacteria	Gammaproteobacteria	Pseudomonadales	Pseudomonadaceae	Pseudomonas
OTU63990	Seq18843874	0	2	0	0	63	Bacteria	Proteobacteria	Betaproteobacteria	Burkholderiales	ND	ND
OTU63976	Seq8791617	0	0	2	0	0	Bacteria	Proteobacteria	Alphaproteobacteria	Rhizobiales	ND	ND
OTU63869	Seq6167519	0	1	29	0	5	Bacteria	Proteobacteria	Gammaproteobacteria	Pseudomonadales	Pseudomonadaceae	Pseudomonas
OTU63834	Seq8810013	5	2	1	23	20	Bacteria	Firmicutes	Bacilli	Lactobacillales	Enterococcaceae	Bavariicoccus
OTU63824	Seq9235327	0	0	1	0	0	Bacteria	Proteobacteria	Alphaproteobacteria	Rhodospirillales	Acetobacteraceae	Acidiphilium
OTU63714	Seq9363407	0	14	1	0	30	Bacteria	Actinobacteria	Actinobacteria	Micrococcales	Micrococcaceae	Rothia
OTU63710	Seq17725350	1	0	0	7	0	Bacteria	Proteobacteria	Alphaproteobacteria	Rhodospirillales	Acetobacteraceae	ND
OTU63699	Seq3028790	0	1	1	0	5	Bacteria	Proteobacteria	Alphaproteobacteria	Rhizobiales	Methylobacteriaceae	Methylobacterium
OTU63675	Seq18981233	0	6	1	0	3	Bacteria	Candidate division OD1	unclassified Candidate division OD1	ND	ND	ND
OTU63612	Seq1551867	0	11	0	0	27	Bacteria	Proteobacteria	Alphaproteobacteria	Rickettsiales	Family Incertae Sedis	Candidatus Hepatincola
OTU63603	Seq16520825	0	0	5	0	0	Bacteria	ND	ND	ND	ND	ND
OTU63599	Seq9810431	2	5	0	6	13	Bacteria	Bacteroidetes	Bacteroidia	Bacteroidales	Rs-E47 termite group	ND
OTU63569	Seq11721193	1	0	0	1	0	Bacteria	Bacteroidetes	Flavobacteria	Flavobacteriales	Blattabacteriaceae	ND
OTU63551	Seq9210332	5	0	0	0	0	Bacteria	Proteobacteria	Gammaproteobacteria	Pasteurellales	Pasteurellaceae	ND
OTU63337	Seq2822049	0	1	0	0	9	Bacteria	Proteobacteria	Alphaproteobacteria	Rhodospirillales	Rhodospirillaceae	ND
OTU63316	Seq15231926	0	0	3	0	0	Bacteria	Proteobacteria	Betaproteobacteria	Burkholderiales	Oxalobacteraceae	Janthinobacterium
OTU63244	Seq14091376	1	1	0	4	4	Bacteria	Proteobacteria	Alphaproteobacteria	Rhizobiales	ND	ND
OTU63213	Seq18850395	4	0	0	0	0	Bacteria	Proteobacteria	Alphaproteobacteria	ND	ND	ND
OTU63205	Seq9784183	0	1	0	0	18	Bacteria	Bacteroidetes	Flavobacteria	Flavobacteriales	Blattabacteriaceae	ND
OTU63196	Seq11212159	0	11	0	0	36	Bacteria	Proteobacteria	Gammaproteobacteria	Pseudomonadales	Moraxellaceae	Enhydrobacter
OTU63170	Seq2332023	1	0	0	18	0	Bacteria	Proteobacteria	Gammaproteobacteria	Alteromonadales	Pseudoalteromonadaceae	ND
OTU63077	Seq10986850	1	0	0	0	0	Bacteria	Candidate division TM7	unclassified Candidate division TM7	ND	ND	ND
OTU62919	Seq14887980	0	1	0	0	3	Bacteria	Firmicutes	Bacilli	Bacillales	Staphylococcaceae	Staphylococcus
OTU62918	Seq17199246	1	1	1	0	1	Bacteria	Proteobacteria	unclassified Proteobacteria	ND	ND	ND
OTU62907	Seq8829998	0	0	1	0	0	Bacteria	Actinobacteria	Actinobacteria	Micrococcales	Micrococcaceae	Arthrobacter
OTU62841	Seq6551293	3	0	1	0	0	Bacteria	Proteobacteria	Gammaproteobacteria	Xanthomonadales	Xanthomonadaceae	Stenotrophomonas
OTU62797	Seq12330952	2	8	10	7	4	Bacteria	Proteobacteria	Alphaproteobacteria	Rhizobiales	Methylobacteriaceae	Methylobacterium
OTU62763	Seq6455088	0	0	2	0	0	Bacteria	Proteobacteria	Alphaproteobacteria	Sphingomonadales	Sphingomonadaceae	Sphingomonas
OTU62761	Seq6595366	0	0	1	0	0	Bacteria	Proteobacteria	Betaproteobacteria	Burkholderiales	Oxalobacteraceae	Massilia
OTU62727	Seq3001568	0	1	1	0	3	Bacteria	Proteobacteria	Alphaproteobacteria	Rhizobiales	1174-901-12	ND
OTU62718	Seq14870843	0	1	1	0	1	Bacteria	Bacteroidetes	Sphingobacteriia	Sphingobacteriales	Chitinophagaceae	uncultured
OTU62531	Seq18812611	0	0	2	0	0	Bacteria	ND	ND	ND	ND	ND
OTU62466	Seq12140801	0	0	2	0	0	Bacteria	Proteobacteria	Alphaproteobacteria	Rhodospirillales	Acetobacteraceae	ND
OTU6237	Seq18809906	3	1	12	5	4	Bacteria	Proteobacteria	Alphaproteobacteria	Rhizobiales	Aurantimonadaceae	ND
OTU62330	Seq19492737	0	9	0	0	26	Bacteria	Firmicutes	Bacilli	Lactobacillales	Carnobacteriaceae	Atopostipes
OTU62227	Seq4998638	0	1	0	0	4	Bacteria	Proteobacteria	unclassified Proteobacteria	ND	ND	ND
OTU62180	Seq17371325	0	0	4	0	0	Bacteria	Proteobacteria	Alphaproteobacteria	Rhizobiales	ND	ND
OTU62157	Seq3864194	0	1	1	0	36	Bacteria	Proteobacteria	Gammaproteobacteria	Xanthomonadales	uncultured	ND
OTU62134	Seq17621472	1	0	1	1	0	Bacteria	Firmicutes	Bacilli	Lactobacillales	Streptococcaceae	Streptococcus
OTU62115	Seq2142835	0	206	0	0	52	Bacteria	Proteobacteria	Deltaproteobacteria	Desulfuromonadales	GR-WP33-58	ND
OTU62036	Seq16334772	0	0	8	0	0	Bacteria	Proteobacteria	Betaproteobacteria	Burkholderiales	Oxalobacteraceae	ND
OTU61623	Seq18069784	0	1	0	0	24	Bacteria	Proteobacteria	Gammaproteobacteria	ND	ND	ND
OTU61546	Seq6812430	0	2	8	0	8	Bacteria	Proteobacteria	Gammaproteobacteria	Pseudomonadales	Pseudomonadaceae	Pseudomonas
OTU61388	Seq7455569	1	0	0	1	0	Bacteria	Cyanobacteria	unclassified Cyanobacteria	ND	ND	ND
OTU61353	Seq18266191	3	1	0	0	1	Bacteria	Actinobacteria	Actinobacteria	Micrococcales	Microbacteriaceae	ND
OTU61290	Seq4610489	1	2	2	0	6	Bacteria	RF3	unclassified RF3	ND	ND	ND
OTU61244	Seq4500155	0	1	0	0	57	Bacteria	ND	ND	ND	ND	ND
OTU61171	Seq5967439	0	17	0	0	182	Bacteria	Actinobacteria	Actinobacteria	Corynebacteriales	Corynebacteriaceae	Corynebacterium
OTU61164	Seq1287744	0	0	2	0	0	Bacteria	Proteobacteria	Alphaproteobacteria	Rhodospirillales	Acetobacteraceae	ND
OTU61125	Seq13838955	1	1	2	0	3	Bacteria	Proteobacteria	Gammaproteobacteria	ND	ND	ND
OTU61090	Seq16266737	0	2	0	0	3	Bacteria	Firmicutes	Erysipelotrichi	Erysipelotrichales	Erysipelotrichaceae	Turicibacter
OTU61062	Seq11935071	2	0	0	0	0	Bacteria	ND	ND	ND	ND	ND
OTU6106	Seq14041905	2	0	0	0	0	Bacteria	Proteobacteria	Gammaproteobacteria	ND	ND	ND
OTU61008	Seq3601453	0	0	2	0	0	Bacteria	Proteobacteria	Gammaproteobacteria	Pseudomonadales	Pseudomonadaceae	Pseudomonas
OTU60967	Seq14168146	3	0	3	2	0	Bacteria	ND	ND	ND	ND	ND
OTU60891	Seq8919485	0	4	5	0	7	Bacteria	Proteobacteria	Alphaproteobacteria	Rickettsiales	Family Incertae Sedis	Candidatus Captivus
OTU60844	Seq7129002	0	0	4	0	0	Bacteria	Proteobacteria	Gammaproteobacteria	ND	ND	ND
OTU60832	Seq9740919	1	0	0	0	0	Bacteria	Firmicutes	Bacilli	ND	ND	ND
OTU60780	Seq16270851	0	5	2	0	11	Bacteria	Actinobacteria	Actinobacteria	Micrococcales	Microbacteriaceae	ND
OTU60778	Seq4495298	5	0	0	1	0	Bacteria	Actinobacteria	Actinobacteria	Corynebacteriales	Corynebacteriaceae	Corynebacterium
OTU60744	Seq3510315	0	0	2	0	0	Bacteria	Bacteroidetes	Cytophagia	Cytophagales	Cytophagaceae	ND
OTU60733	Seq17816910	1	1	0	4	1	Bacteria	Bacteroidetes	Flavobacteria	Flavobacteriales	Blattabacteriaceae	ND
OTU60727	Seq19988746	0	2	0	0	8	Bacteria	Bacteroidetes	Bacteroidia	Bacteroidales	Rs-E47 termite group	ND
OTU60670	Seq866415	0	0	1	0	0	Bacteria	ND	ND	ND	ND	ND
OTU60599	Seq6189026	1	1	1	3	2	Bacteria	Proteobacteria	Alphaproteobacteria	Rhodobacterales	Rhodobacteraceae	Paracoccus
OTU60569	Seq9599278	13	0	0	0	0	Bacteria	Actinobacteria	Actinobacteria	Corynebacteriales	Corynebacteriaceae	Corynebacterium
OTU60568	Seq6415931	0	0	4	0	0	Bacteria	Proteobacteria	Betaproteobacteria	Burkholderiales	Oxalobacteraceae	ND
OTU60529	Seq14838738	0	0	2	0	0	Bacteria	Proteobacteria	Alphaproteobacteria	Rhizobiales	ND	ND
OTU60510	Seq15278744	4	4	8	11	17	Bacteria	Proteobacteria	Gammaproteobacteria	Pseudomonadales	Moraxellaceae	Enhydrobacter
OTU6030	Seq5889895	0	6	0	0	46	Bacteria	Proteobacteria	Gammaproteobacteria	Pseudomonadales	Moraxellaceae	Enhydrobacter
OTU60294	Seq3986963	0	1	2	0	2	Bacteria	Proteobacteria	Gammaproteobacteria	Pseudomonadales	Pseudomonadaceae	Pseudomonas
OTU60281	Seq10875058	7	1	5	83	69	Bacteria	Proteobacteria	Alphaproteobacteria	Rhodospirillales	Acetobacteraceae	ND
OTU60280	Seq9492927	0	21	0	0	7	Bacteria	Actinobacteria	Actinobacteria	ND	ND	ND
OTU60263	Seq18349265	0	6	0	0	3	Bacteria	Bacteroidetes	Bacteroidia	Bacteroidales	Rs-E47 termite group	ND
OTU60241	Seq13999688	0	0	17	0	0	Bacteria	Proteobacteria	Alphaproteobacteria	Rhizobiales	ND	ND
OTU60180	Seq13326784	0	2	0	0	2	Bacteria	ND	ND	ND	ND	ND
OTU60169	Seq2881836	0	1	0	0	9	Bacteria	Actinobacteria	Actinobacteria	Frankiales	Frankiaceae	Frankia
OTU60112	Seq14736582	0	0	1	0	0	Bacteria	Proteobacteria	Gammaproteobacteria	Pseudomonadales	Moraxellaceae	Enhydrobacter
OTU60000	Seq12040656	0	4	27	0	27	Bacteria	Proteobacteria	Gammaproteobacteria	Pseudomonadales	Moraxellaceae	Enhydrobacter
OTU59968	Seq113129	43	1	23	7	75	Bacteria	Proteobacteria	Gammaproteobacteria	ND	ND	ND
OTU59853	Seq3539698	0	0	1	0	0	Bacteria	Proteobacteria	Deltaproteobacteria	Bdellovibrionales	Bdellovibrionaceae	Bdellovibrio
OTU59769	Seq8639926	1	1	2	1	14	Bacteria	Actinobacteria	Actinobacteria	Micrococcales	Micrococcaceae	Arthrobacter
OTU59753	Seq3737534	1	0	0	1	0	Bacteria	ND	ND	ND	ND	ND
OTU59703	Seq3923921	0	0	4	0	0	Bacteria	Proteobacteria	Alphaproteobacteria	Rhizobiales	ND	ND
OTU59680	Seq14294435	0	0	1	0	0	Bacteria	Proteobacteria	Alphaproteobacteria	Sphingomonadales	Sphingomonadaceae	Sphingomonas
OTU59637	Seq13398387	0	4	13	0	16	Bacteria	Proteobacteria	Alphaproteobacteria	Rhizobiales	1174-901-12	ND
OTU59631	Seq1078446	0	5	0	0	17	Bacteria	Bacteroidetes	Flavobacteria	Flavobacteriales	Flavobacteriaceae	Capnocytophaga
OTU59593	Seq8619224	0	9	115	0	64	Bacteria	Proteobacteria	Gammaproteobacteria	Enterobacteriales	Enterobacteriaceae	Proteus
OTU59448	Seq16356274	0	0	23	0	0	Bacteria	Bacteroidetes	Sphingobacteriia	Sphingobacteriales	Chitinophagaceae	uncultured
OTU59429	Seq12098152	7	0	1	1	0	Bacteria	Firmicutes	Bacilli	Lactobacillales	Streptococcaceae	Streptococcus
OTU59400	Seq18237463	0	2	0	0	9	Bacteria	Proteobacteria	Gammaproteobacteria	Legionellales	Coxiellaceae	uncultured
OTU59344	Seq9986252	0	0	6	0	0	Bacteria	Proteobacteria	Gammaproteobacteria	ND	ND	ND
OTU59268	Seq10875122	0	0	22	0	0	Bacteria	Proteobacteria	Deltaproteobacteria	Myxococcales	Polyangiaceae	Sorangium
OTU5919	Seq3072214	0	0	3	0	0	Bacteria	Proteobacteria	Betaproteobacteria	Burkholderiales	Comamonadaceae	Comamonas
OTU59158	Seq3241888	0	0	3	0	0	Bacteria	Actinobacteria	Actinobacteria	Micrococcales	Microbacteriaceae	ND
OTU58875	Seq13079926	0	0	1	0	0	Bacteria	Proteobacteria	Gammaproteobacteria	ND	ND	ND
OTU58809	Seq16140049	0	0	2	0	0	Bacteria	Proteobacteria	Alphaproteobacteria	Rhodobacterales	Rhodobacteraceae	Rhodobacter
OTU58770	Seq4647578	0	0	7	0	0	Bacteria	Proteobacteria	Alphaproteobacteria	ND	ND	ND
OTU5871	Seq14670932	1	1	1	0	2	Bacteria	ND	ND	ND	ND	ND
OTU58709	Seq4597562	5	7	1	36	29	Bacteria	Actinobacteria	Actinobacteria	Corynebacteriales	Corynebacteriaceae	Corynebacterium
OTU58626	Seq5914435	1	0	2	2	0	Bacteria	Actinobacteria	Actinobacteria	Micrococcales	ND	ND
OTU58581	Seq18696236	0	1	2	0	4	Bacteria	Proteobacteria	Alphaproteobacteria	Rhodospirillales	Rhodospirillaceae	ND
OTU58488	Seq4972497	0	1	0	0	10	Bacteria	Proteobacteria	Gammaproteobacteria	Alteromonadales	Pseudoalteromonadaceae	ND
OTU58472	Seq2186378	0	7	2	0	20	Bacteria	Proteobacteria	Alphaproteobacteria	Rhizobiales	Methylobacteriaceae	Methylobacterium
OTU58409	Seq3756772	0	8	0	0	11	Bacteria	Fusobacteria	Fusobacteriia	Fusobacteriales	ND	ND
OTU58345	Seq5401091	0	12	18	0	17	Bacteria	Actinobacteria	Actinobacteria	Micrococcales	Microbacteriaceae	uncultured
OTU58256	Seq3009745	0	2	0	0	3	Bacteria	Proteobacteria	Gammaproteobacteria	Alteromonadales	Pseudoalteromonadaceae	ND
OTU58210	Seq9706778	1	0	1	6	0	Bacteria	Firmicutes	Bacilli	Bacillales	Staphylococcaceae	Jeotgalicoccus
OTU58174	Seq17584432	0	2	5	0	1	Bacteria	Candidate division OD1	unclassified Candidate division OD1	ND	ND	ND
OTU58121	Seq1755179	1	0	1	2	0	Bacteria	Proteobacteria	Alphaproteobacteria	Rhizobiales	Rhizobiaceae	Rhizobium
OTU58092	Seq17552940	0	2	4	0	3	Bacteria	ND	ND	ND	ND	ND
OTU58070	Seq9249827	0	0	3	0	0	Bacteria	Proteobacteria	Alphaproteobacteria	Rhizobiales	Methylobacteriaceae	Methylobacterium
OTU58027	Seq4683932	0	0	29	0	0	Bacteria	Bacteroidetes	Sphingobacteriia	Sphingobacteriales	Chitinophagaceae	uncultured
OTU57975	Seq9631429	0	0	2	0	0	Bacteria	Proteobacteria	Gammaproteobacteria	ND	ND	ND
OTU57969	Seq15806293	1	0	0	6	0	Bacteria	Proteobacteria	Gammaproteobacteria	Pseudomonadales	Moraxellaceae	Enhydrobacter
OTU57747	Seq16336635	0	1	3	0	4	Bacteria	Proteobacteria	Gammaproteobacteria	Pseudomonadales	Pseudomonadaceae	Pseudomonas
OTU57709	Seq19272617	1	1	1	2	5	Bacteria	Actinobacteria	Actinobacteria	Corynebacteriales	Corynebacteriaceae	Corynebacterium
OTU57673	Seq5986584	0	0	3	0	0	Bacteria	Bacteroidetes	Sphingobacteriia	Sphingobacteriales	Sphingobacteriaceae	Pedobacter
OTU57668	Seq8797748	0	16	59	0	40	Bacteria	Proteobacteria	Alphaproteobacteria	Sphingomonadales	Sphingomonadaceae	Sphingomonas
OTU57597	Seq11665036	2	1	0	2	1	Bacteria	Cyanobacteria	unclassified Cyanobacteria	ND	ND	ND
OTU57473	Seq7152170	1	0	0	1	0	Bacteria	Proteobacteria	Gammaproteobacteria	ND	ND	ND
OTU57454	Seq9453998	2	0	0	1	0	Bacteria	Actinobacteria	Actinobacteria	ND	ND	ND
OTU57385	Seq16892498	1	1	2	1	3	Bacteria	Firmicutes	Bacilli	Bacillales	Planococcaceae	Filibacter
OTU57345	Seq14622535	0	3	0	0	1	Bacteria	Proteobacteria	Betaproteobacteria	Burkholderiales	Comamonadaceae	Comamonas
OTU57318	Seq15067989	2	7	1	12	8	Bacteria	Bacteroidetes	Bacteroidia	Bacteroidales	Rs-E47 termite group	ND
OTU57288	Seq1579000	0	4	1	0	1	Bacteria	Bacteroidetes	Sphingobacteriia	Sphingobacteriales	Chitinophagaceae	uncultured
OTU57208	Seq5343651	13	1	2	5	10	Bacteria	Firmicutes	Bacilli	Lactobacillales	Streptococcaceae	Streptococcus
OTU57188	Seq14217349	0	11	0	0	36	Bacteria	Proteobacteria	Alphaproteobacteria	Rhizobiales	1174-901-12	ND
OTU57160	Seq16178003	128	99	71	46	161	Bacteria	Bacteroidetes	Bacteroidia	Bacteroidales	Rs-E47 termite group	ND
OTU57067	Seq866773	0	1	9	0	1	Bacteria	Proteobacteria	Gammaproteobacteria	Pseudomonadales	Pseudomonadaceae	Pseudomonas
OTU57060	Seq9325435	5	0	0	0	0	Bacteria	Firmicutes	Clostridia	Clostridiales	Family XI Incertae Sedis	Peptoniphilus
OTU57021	Seq11930465	0	0	2	0	0	Bacteria	Proteobacteria	Alphaproteobacteria	Rhodospirillales	Acetobacteraceae	uncultured
OTU56954	Seq7619831	0	4	12	0	4	Bacteria	Actinobacteria	Actinobacteria	Micrococcales	Microbacteriaceae	ND
OTU56900	Seq19649552	0	1	1	0	23	Bacteria	Proteobacteria	Gammaproteobacteria	Alteromonadales	Pseudoalteromonadaceae	ND
OTU5679	Seq17897169	0	12	0	0	36	Bacteria	Chloroflexi	Thermomicrobia	JG30-KF-CM45	ND	ND
OTU56751	Seq9986504	2	0	0	1	0	Bacteria	Actinobacteria	Actinobacteria	Micrococcales	Dermabacteraceae	ND
OTU56597	Seq10520877	1	8	0	9	29	Bacteria	Proteobacteria	Gammaproteobacteria	Legionellales	Legionellaceae	Legionella
OTU5656	Seq8017195	0	0	11	0	0	Bacteria	Proteobacteria	Gammaproteobacteria	ND	ND	ND
OTU56543	Seq13537149	0	0	3	0	0	Bacteria	Proteobacteria	Gammaproteobacteria	ND	ND	ND
OTU56384	Seq13372776	0	11	0	0	8	Bacteria	Firmicutes	Bacilli	Lactobacillales	Enterococcaceae	Enterococcus
OTU56342	Seq6157227	2	2	0	0	3	Bacteria	Actinobacteria	Actinobacteria	Corynebacteriales	Corynebacteriaceae	Corynebacterium
OTU56329	Seq18183211	1	0	0	0	0	Bacteria	Bacteroidetes	Flavobacteria	Flavobacteriales	Flavobacteriaceae	Capnocytophaga
OTU56307	Seq16237616	0	3	0	0	1	Bacteria	Bacteroidetes	Bacteroidia	Bacteroidales	Rs-E47 termite group	ND
OTU56197	Seq15712566	6	0	0	0	0	Bacteria	Actinobacteria	Actinobacteria	Corynebacteriales	Corynebacteriaceae	Corynebacterium
OTU56149	Seq15806200	0	0	1	0	0	Bacteria	Actinobacteria	Actinobacteria	Micrococcales	ND	ND
OTU56148	Seq13802885	4	0	1	0	0	Bacteria	Actinobacteria	Actinobacteria	Micrococcales	Microbacteriaceae	ND
OTU56084	Seq2921592	0	2	0	0	6	Bacteria	Proteobacteria	Alphaproteobacteria	Rhizobiales	ND	ND
OTU5600	Seq9469179	3	0	1	8	0	Bacteria	Proteobacteria	Alphaproteobacteria	Rhodospirillales	Rhodospirillaceae	uncultured
OTU56	Seq9475370	0	2	3	0	1	Bacteria	Actinobacteria	Actinobacteria	Micrococcales	Microbacteriaceae	ND
OTU55993	Seq9196685	0	1	10	0	3	Bacteria	Proteobacteria	Alphaproteobacteria	Rhizobiales	1174-901-12	ND
OTU55838	Seq6432068	0	1	0	0	6	Bacteria	Proteobacteria	Betaproteobacteria	Burkholderiales	ND	ND
OTU55815	Seq12179486	5	0	7	2	0	Bacteria	ND	ND	ND	ND	ND
OTU55805	Seq3838533	0	0	1	0	0	Bacteria	Proteobacteria	Gammaproteobacteria	Pseudomonadales	Pseudomonadaceae	Pseudomonas
OTU55794	Seq5927492	4	0	0	3	0	Bacteria	Cyanobacteria	unclassified Cyanobacteria	ND	ND	ND
OTU55774	Seq13488720	0	0	2	0	0	Bacteria	Proteobacteria	Alphaproteobacteria	Sphingomonadales	Sphingomonadaceae	Sphingomonas
OTU55687	Seq1567239	5	0	4	0	0	Bacteria	ND	ND	ND	ND	ND
OTU55564	Seq12737606	0	17	0	0	8	Bacteria	Candidate division OD1	unclassified Candidate division OD1	ND	ND	ND
OTU55553	Seq16130178	1	2	11	0	2	Bacteria	Proteobacteria	Gammaproteobacteria	Pseudomonadales	Pseudomonadaceae	Pseudomonas
OTU55500	Seq6745786	0	3	10	0	10	Bacteria	Proteobacteria	Alphaproteobacteria	Rhizobiales	Methylobacteriaceae	Methylobacterium
OTU55376	Seq15290539	1	0	0	0	0	Bacteria	Proteobacteria	Alphaproteobacteria	Rhizobiales	Methylobacteriaceae	Methylobacterium
OTU55256	Seq13509077	0	2	0	0	62	Bacteria	ND	ND	ND	ND	ND
OTU55111	Seq8046433	0	1	0	0	16	Bacteria	Proteobacteria	Alphaproteobacteria	ND	ND	ND
OTU55032	Seq5735503	0	0	117	0	0	Bacteria	Proteobacteria	Alphaproteobacteria	Rhodospirillales	Acetobacteraceae	ND
OTU54957	Seq13196814	0	1	0	0	2	Bacteria	Proteobacteria	Alphaproteobacteria	Rhizobiales	ND	ND
OTU54921	Seq3492589	0	9	0	0	55	Bacteria	Bacteroidetes	Bacteroidia	Bacteroidales	Prevotellaceae	uncultured
OTU5488	Seq10143609	5	0	2	0	0	Bacteria	Firmicutes	Bacilli	Bacillales	Family XI Incertae Sedis	Gemella
OTU54770	Seq15480618	0	1	0	0	2	Bacteria	Bacteroidetes	Bacteroidia	Bacteroidales	Rs-E47 termite group	ND
OTU5473	Seq16375654	0	0	32	0	0	Bacteria	ND	ND	ND	ND	ND
OTU54617	Seq14194963	0	0	6	0	0	Bacteria	Actinobacteria	Actinobacteria	Micrococcales	Microbacteriaceae	ND
OTU54610	Seq2057924	0	1	0	0	19	Bacteria	Bacteroidetes	Flavobacteria	Flavobacteriales	Blattabacteriaceae	ND
OTU5442	Seq1886475	2	18	27	30	18	Bacteria	ND	ND	ND	ND	ND
OTU54362	Seq19488771	0	0	5	0	0	Bacteria	Proteobacteria	Alphaproteobacteria	Rhodospirillales	Acetobacteraceae	Acidiphilium
OTU54294	Seq185626	0	0	4	0	0	Bacteria	ND	ND	ND	ND	ND
OTU54237	Seq13716284	0	0	2	0	0	Bacteria	Proteobacteria	Alphaproteobacteria	Rhodospirillales	Rhodospirillaceae	uncultured
OTU54189	Seq8882263	0	0	49	0	0	Bacteria	Bacteroidetes	Sphingobacteriia	Sphingobacteriales	Chitinophagaceae	uncultured
OTU54161	Seq14668349	0	9	0	0	2	Bacteria	Actinobacteria	Actinobacteria	Micrococcales	Dermabacteraceae	Brachybacterium
OTU54155	Seq18063174	3	0	1	4	0	Bacteria	Firmicutes	Bacilli	Bacillales	Staphylococcaceae	Staphylococcus
OTU53934	Seq10617405	2	0	0	0	0	Bacteria	Proteobacteria	Gammaproteobacteria	ND	ND	ND
OTU53822	Seq14037556	1	6	25	5	7	Bacteria	Proteobacteria	Gammaproteobacteria	Pseudomonadales	Pseudomonadaceae	Pseudomonas
OTU53815	Seq16953278	0	1	1	0	1	Bacteria	Proteobacteria	Betaproteobacteria	Burkholderiales	Comamonadaceae	ND
OTU53636	Seq2150174	0	1	16	0	10	Bacteria	Actinobacteria	Actinobacteria	Micrococcales	Microbacteriaceae	ND
OTU53605	Seq17776456	1	2	2	1	6	Bacteria	Cyanobacteria	unclassified Cyanobacteria	ND	ND	ND
OTU53598	Seq11693488	1	4	1	18	42	Bacteria	Bacteroidetes	Flavobacteria	Flavobacteriales	Blattabacteriaceae	ND
OTU53593	Seq14848595	0	0	6	0	0	Bacteria	Proteobacteria	Alphaproteobacteria	Rhodospirillales	Acetobacteraceae	ND
OTU53571	Seq13915690	0	0	2	0	0	Bacteria	Bacteroidetes	Cytophagia	Cytophagales	Cytophagaceae	uncultured
OTU53566	Seq4402386	0	7	0	0	5	Bacteria	Candidate division OD1	unclassified Candidate division OD1	ND	ND	ND
OTU53548	Seq4986729	0	1	7	0	3	Bacteria	Proteobacteria	Alphaproteobacteria	Rhizobiales	ND	ND
OTU5353	Seq2796641	1	1	0	4	10	Bacteria	Actinobacteria	Actinobacteria	Micrococcales	Micrococcaceae	Arthrobacter
OTU53449	Seq4857702	0	0	18	0	0	Bacteria	Proteobacteria	Betaproteobacteria	Burkholderiales	ND	ND
OTU53382	Seq3290676	2	1	1	1	1	Bacteria	Bacteroidetes	Bacteroidia	Bacteroidales	Rs-E47 termite group	ND
OTU53339	Seq3311987	0	8	0	0	4	Bacteria	Actinobacteria	Actinobacteria	Corynebacteriales	Corynebacteriaceae	Corynebacterium
OTU53317	Seq10237684	0	1	3	0	7	Bacteria	Firmicutes	Bacilli	Bacillales	Staphylococcaceae	Staphylococcus
OTU53239	Seq15227907	0	7	0	0	25	Bacteria	Acidobacteria	Acidobacteria	Subgroup 6	ND	ND
OTU5310	Seq2892765	0	0	3	0	0	Bacteria	Proteobacteria	Alphaproteobacteria	Rhodospirillales	Rhodospirillaceae	uncultured
OTU53048	Seq10135912	0	2	0	0	2	Bacteria	Proteobacteria	Gammaproteobacteria	Oceanospirillales	Halomonadaceae	ND
OTU52981	Seq9175664	0	0	5	0	0	Bacteria	Proteobacteria	Betaproteobacteria	ND	ND	ND
OTU52946	Seq12158053	0	1	0	0	59	Bacteria	Proteobacteria	unclassified Proteobacteria	ND	ND	ND
OTU5293	Seq10379267	0	10	0	0	5	Bacteria	Bacteroidetes	unclassified Bacteroidetes	ND	ND	ND
OTU52840	Seq18159826	0	1	0	0	2	Bacteria	Actinobacteria	Actinobacteria	Pseudonocardiales	Pseudonocardiaceae	ND
OTU52826	Seq15467253	1	5	1	8	12	Bacteria	Bacteroidetes	Flavobacteria	Flavobacteriales	Blattabacteriaceae	ND
OTU52799	Seq8410724	0	0	14	0	0	Bacteria	Proteobacteria	Alphaproteobacteria	Sphingomonadales	ND	ND
OTU52757	Seq11796953	0	1	2	0	7	Bacteria	Proteobacteria	Gammaproteobacteria	Pseudomonadales	Pseudomonadaceae	Pseudomonas
OTU52752	Seq4593019	0	2	0	0	1	Bacteria	Firmicutes	Bacilli	ND	ND	ND
OTU52524	Seq5847586	0	19	1	0	13	Bacteria	Bacteroidetes	Bacteroidia	Bacteroidales	Rs-E47 termite group	ND
OTU52436	Seq1679770	11	13	9	3	30	Bacteria	Cyanobacteria	unclassified Cyanobacteria	ND	ND	ND
OTU52404	Seq15623352	0	0	21	0	0	Bacteria	Proteobacteria	Gammaproteobacteria	Pseudomonadales	Pseudomonadaceae	Pseudomonas
OTU52289	Seq14497679	0	3	32	0	9	Bacteria	Proteobacteria	Alphaproteobacteria	Rhizobiales	Methylobacteriaceae	Methylobacterium
OTU52279	Seq9132188	9	1	0	11	55	Bacteria	ND	ND	ND	ND	ND
OTU52229	Seq11831477	0	0	5	0	0	Bacteria	Proteobacteria	Betaproteobacteria	Burkholderiales	Comamonadaceae	ND
OTU52033	Seq8584371	4	0	1	0	0	Bacteria	Proteobacteria	Alphaproteobacteria	Sphingomonadales	Sphingomonadaceae	Sphingomonas
OTU51970	Seq13292156	1	3	7	3	8	Bacteria	ND	ND	ND	ND	ND
OTU51939	Seq4948754	0	164	0	0	660	Bacteria	Proteobacteria	unclassified Proteobacteria	ND	ND	ND
OTU51874	Seq11160691	2	1	0	1	3	Bacteria	Firmicutes	Bacilli	Bacillales	Staphylococcaceae	Staphylococcus
OTU51857	Seq15675652	0	1	0	0	4	Bacteria	Actinobacteria	Actinobacteria	Micrococcales	Micrococcaceae	Rothia
OTU5165	Seq15285567	0	6	0	0	12	Bacteria	Firmicutes	Clostridia	Clostridiales	Ruminococcaceae	uncultured
OTU51553	Seq5285467	23	0	0	1	0	Bacteria	Actinobacteria	Actinobacteria	Corynebacteriales	Corynebacteriaceae	Corynebacterium
OTU51508	Seq475189	6	0	0	0	0	Bacteria	Actinobacteria	Actinobacteria	Corynebacteriales	Corynebacteriaceae	Corynebacterium
OTU51471	Seq19059900	1	1	0	3	7	Bacteria	Actinobacteria	Actinobacteria	Micrococcales	Brevibacteriaceae	Brevibacterium
OTU51386	Seq3961700	0	29	6	0	21	Bacteria	Actinobacteria	Actinobacteria	Micrococcales	Micrococcaceae	Rothia
OTU51311	Seq7140256	1	3	0	1	10	Bacteria	Proteobacteria	Alphaproteobacteria	ND	ND	ND
OTU51154	Seq8998208	0	0	1	0	0	Bacteria	Proteobacteria	Alphaproteobacteria	Rhizobiales	DUNssu044	ND
OTU51082	Seq13193138	0	2	0	0	2	Bacteria	Actinobacteria	Actinobacteria	Micrococcales	Micrococcaceae	Rothia
OTU51026	Seq17064005	0	1	0	0	6	Bacteria	Firmicutes	Bacilli	Lactobacillales	Enterococcaceae	Enterococcus
OTU5096	Seq8580284	1	0	0	0	0	Bacteria	Cyanobacteria	unclassified Cyanobacteria	ND	ND	ND
OTU50930	Seq20008398	0	14	2	0	41	Bacteria	Proteobacteria	Alphaproteobacteria	Rhodospirillales	Acetobacteraceae	uncultured
OTU50919	Seq15899410	0	1	18	0	10	Bacteria	Actinobacteria	Actinobacteria	Micrococcales	Microbacteriaceae	Amnibacterium
OTU50916	Seq13908941	1	0	10	0	0	Bacteria	Proteobacteria	Betaproteobacteria	Burkholderiales	Oxalobacteraceae	ND
OTU5087	Seq1113151	0	3	0	0	1	Bacteria	Firmicutes	Clostridia	Clostridiales	Ruminococcaceae	uncultured
OTU50834	Seq17644200	0	0	6	0	0	Bacteria	Proteobacteria	Betaproteobacteria	Burkholderiales	Oxalobacteraceae	ND
OTU50807	Seq5021685	0	3	0	0	3	Bacteria	Actinobacteria	Actinobacteria	Corynebacteriales	Corynebacteriaceae	Corynebacterium
OTU50753	Seq11384925	1	1	2	1	3	Bacteria	Proteobacteria	Alphaproteobacteria	ND	ND	ND
OTU50744	Seq6739326	0	5	15	0	17	Bacteria	Proteobacteria	Alphaproteobacteria	Rhodospirillales	Acetobacteraceae	ND
OTU5074	Seq1853511	1	0	6	3	0	Bacteria	Bacteroidetes	Bacteroidia	Bacteroidales	Rs-E47 termite group	ND
OTU50735	Seq10860888	0	1	1	0	7	Bacteria	Proteobacteria	Gammaproteobacteria	ND	ND	ND
OTU50609	Seq5338399	2	1	16	8	5	Bacteria	Proteobacteria	Gammaproteobacteria	ND	ND	ND
OTU50491	Seq18529525	1	0	3	0	0	Bacteria	Proteobacteria	Alphaproteobacteria	Rhizobiales	ND	ND
OTU50407	Seq15868204	0	1	0	0	2	Bacteria	Proteobacteria	Alphaproteobacteria	Rhizobiales	1174-901-12	ND
OTU50361	Seq9953981	0	2	0	0	16	Bacteria	Actinobacteria	Actinobacteria	Corynebacteriales	Corynebacteriaceae	Corynebacterium
OTU50282	Seq7126753	1	0	0	1	0	Bacteria	Proteobacteria	Alphaproteobacteria	Rhodobacterales	Rhodobacteraceae	Paracoccus
OTU50224	Seq2379122	1	0	7	1	0	Bacteria	ND	ND	ND	ND	ND
OTU50171	Seq9336683	0	1	0	0	2	Bacteria	Proteobacteria	Alphaproteobacteria	Sphingomonadales	ND	ND
OTU50049	Seq11876988	0	0	1	0	0	Bacteria	Proteobacteria	Alphaproteobacteria	Rhizobiales	DUNssu044	ND
OTU50017	Seq989911	0	0	1	0	0	Bacteria	ND	ND	ND	ND	ND
OTU49908	Seq8135294	0	0	1	0	0	Bacteria	Proteobacteria	Alphaproteobacteria	Rhizobiales	Methylobacteriaceae	Methylobacterium
OTU49857	Seq8503501	0	0	7	0	0	Bacteria	ND	ND	ND	ND	ND
OTU49844	Seq15016139	0	0	2	0	0	Bacteria	Proteobacteria	Alphaproteobacteria	Sphingomonadales	Sphingomonadaceae	Sphingomonas
OTU49827	Seq17739803	9	0	1	0	0	Bacteria	Actinobacteria	Actinobacteria	Corynebacteriales	Corynebacteriaceae	Corynebacterium
OTU49776	Seq5303765	0	0	1	0	0	Bacteria	Firmicutes	Clostridia	Clostridiales	ND	ND
OTU49732	Seq19504533	0	1	0	0	9	Bacteria	Proteobacteria	Alphaproteobacteria	Rickettsiales	Rickettsiaceae	Rickettsia
OTU49371	Seq3847891	0	0	1	0	0	Bacteria	Proteobacteria	Alphaproteobacteria	Rhizobiales	ND	ND
OTU49270	Seq17459616	0	0	1	0	0	Bacteria	Proteobacteria	Gammaproteobacteria	Pseudomonadales	Moraxellaceae	Enhydrobacter
OTU49174	Seq7083952	0	0	2	0	0	Bacteria	Proteobacteria	Alphaproteobacteria	Rhizobiales	Aurantimonadaceae	ND
OTU49173	Seq10562911	3	0	0	0	0	Bacteria	Firmicutes	Bacilli	Lactobacillales	Streptococcaceae	Streptococcus
OTU49171	Seq2981977	0	1	2	0	4	Bacteria	Proteobacteria	Alphaproteobacteria	Rhizobiales	Methylobacteriaceae	Methylobacterium
OTU49128	Seq10800084	3	0	4	2	0	Bacteria	Firmicutes	Bacilli	Lactobacillales	Streptococcaceae	Streptococcus
OTU49073	Seq13128007	1	0	0	0	0	Bacteria	Proteobacteria	Alphaproteobacteria	ND	ND	ND
OTU49015	Seq13350258	9	0	0	0	0	Bacteria	Proteobacteria	Gammaproteobacteria	ND	ND	ND
OTU49	Seq2966951	0	1	0	0	3	Bacteria	Proteobacteria	Gammaproteobacteria	Pseudomonadales	Moraxellaceae	Enhydrobacter
OTU48972	Seq12811414	0	1	1	0	5	Bacteria	Proteobacteria	Alphaproteobacteria	Rhizobiales	Methylobacteriaceae	Methylobacterium
OTU48940	Seq13935558	10	6	0	5	3	Bacteria	Actinobacteria	Actinobacteria	Corynebacteriales	Corynebacteriaceae	Corynebacterium
OTU48908	Seq11609809	0	0	3	0	0	Bacteria	Actinobacteria	Actinobacteria	Micrococcales	Microbacteriaceae	ND
OTU48849	Seq8934189	0	9	0	0	29	Bacteria	ND	ND	ND	ND	ND
OTU48848	Seq10583977	0	2	0	0	2	Bacteria	Proteobacteria	Alphaproteobacteria	Rickettsiales	ND	ND
OTU48798	Seq172413	0	3	1	0	10	Bacteria	Proteobacteria	Deltaproteobacteria	Myxococcales	uncultured	ND
OTU48785	Seq17869011	1	0	0	17	0	Bacteria	Firmicutes	Bacilli	Lactobacillales	Streptococcaceae	Streptococcus
OTU48777	Seq19805455	0	8	1	0	2	Bacteria	ND	ND	ND	ND	ND
OTU48609	Seq6751090	0	8	0	0	27	Bacteria	Firmicutes	Clostridia	Clostridiales	Lachnospiraceae	Incertae Sedis
OTU48542	Seq3753193	1	1	0	4	4	Bacteria	Bacteroidetes	Bacteroidia	Bacteroidales	Rs-E47 termite group	ND
OTU48527	Seq9756997	2	0	0	2	0	Bacteria	Firmicutes	Bacilli	Bacillales	Bacillaceae	Bacillus
OTU48437	Seq6369647	0	6	0	0	4	Bacteria	Actinobacteria	Actinobacteria	Pseudonocardiales	Pseudonocardiaceae	ND
OTU48345	Seq17409136	0	0	3	0	0	Bacteria	Actinobacteria	unclassified Actinobacteria	ND	ND	ND
OTU4833	Seq18851182	0	1	1	0	5	Bacteria	Proteobacteria	Betaproteobacteria	Burkholderiales	ND	ND
OTU48113	Seq3175997	6	17	0	0	12	Bacteria	Proteobacteria	Alphaproteobacteria	Rhizobiales	Methylobacteriaceae	Methylobacterium
OTU48044	Seq19336670	0	2	2	0	5	Bacteria	Proteobacteria	Gammaproteobacteria	Legionellales	Legionellaceae	Legionella
OTU48042	Seq18853817	0	1	0	0	8	Bacteria	Proteobacteria	Gammaproteobacteria	ND	ND	ND
OTU47912	Seq15390488	0	0	1	0	0	Bacteria	Proteobacteria	Alphaproteobacteria	Rhizobiales	Methylobacteriaceae	Methylobacterium
OTU47895	Seq4292548	0	20	2	0	25	Bacteria	Proteobacteria	Gammaproteobacteria	Pseudomonadales	Moraxellaceae	Psychrobacter
OTU4781	Seq8432339	0	0	3	0	0	Bacteria	Proteobacteria	Gammaproteobacteria	ND	ND	ND
OTU47796	Seq1122877	0	0	3	0	0	Bacteria	Proteobacteria	Gammaproteobacteria	Xanthomonadales	Xanthomonadaceae	ND
OTU47745	Seq502275	0	1	0	0	962	Bacteria	Proteobacteria	Deltaproteobacteria	Myxococcales	0319-6G20	ND
OTU47712	Seq9171692	0	1	12	0	7	Bacteria	ND	ND	ND	ND	ND
OTU47705	Seq9668737	0	0	2	0	0	Bacteria	Proteobacteria	Alphaproteobacteria	Sphingomonadales	Sphingomonadaceae	Zymomonas
OTU47690	Seq11983271	2	0	0	1	0	Bacteria	Proteobacteria	Betaproteobacteria	Burkholderiales	ND	ND
OTU47672	Seq2300705	0	2	0	0	2	Bacteria	ND	ND	ND	ND	ND
OTU47560	Seq15802928	0	0	1	0	0	Bacteria	Proteobacteria	Alphaproteobacteria	Rhizobiales	Methylobacteriaceae	Methylobacterium
OTU47345	Seq7072261	0	1	0	0	5	Bacteria	Spirochaetae	Spirochaetes	Spirochaetales	Spirochaetaceae	Borrelia
OTU47323	Seq14775493	0	6	0	0	32	Bacteria	Firmicutes	Bacilli	Lactobacillales	Enterococcaceae	Enterococcus
OTU47320	Seq4328091	0	0	2	0	0	Bacteria	Proteobacteria	Alphaproteobacteria	Sphingomonadales	Sphingomonadaceae	Sphingomonas
OTU47315	Seq9317545	0	7	0	0	6	Bacteria	Proteobacteria	Alphaproteobacteria	Rhizobiales	ND	ND
OTU47272	Seq18163187	0	1	2	0	5	Bacteria	Actinobacteria	Actinobacteria	Micrococcales	Micrococcaceae	Rothia
OTU47255	Seq1059048	0	1	0	0	5	Bacteria	Proteobacteria	Deltaproteobacteria	Myxococcales	0319-6G20	ND
OTU47182	Seq13779983	0	0	1	0	0	Bacteria	Firmicutes	Bacilli	ND	ND	ND
OTU47120	Seq1710561	3	2	2	4	4	Bacteria	Proteobacteria	Gammaproteobacteria	Pseudomonadales	Moraxellaceae	Enhydrobacter
OTU47059	Seq11933766	0	1	0	0	2	Bacteria	Actinobacteria	Actinobacteria	Micrococcales	Microbacteriaceae	ND
OTU46926	Seq3705271	0	0	2	0	0	Bacteria	Proteobacteria	Alphaproteobacteria	Rhizobiales	DUNssu044	ND
OTU46878	Seq13924968	4	0	6	2	0	Bacteria	Proteobacteria	Betaproteobacteria	Burkholderiales	ND	ND
OTU46792	Seq15748843	0	3	1	0	2	Bacteria	Proteobacteria	Alphaproteobacteria	Rhizobiales	1174-901-12	ND
OTU46744	Seq14599551	1	0	0	2	0	Bacteria	Actinobacteria	Actinobacteria	Micrococcales	Dermacoccaceae	ND
OTU46618	Seq18134757	0	3	0	0	4	Bacteria	Proteobacteria	Gammaproteobacteria	Alteromonadales	Pseudoalteromonadaceae	Pseudoalteromonas
OTU466	Seq10222213	0	4	0	0	10	Bacteria	Firmicutes	Clostridia	Clostridiales	Family XI Incertae Sedis	ND
OTU46500	Seq16173298	1	2	0	0	1	Bacteria	Actinobacteria	Actinobacteria	Corynebacteriales	Corynebacteriaceae	Corynebacterium
OTU46491	Seq6381883	0	2	0	0	27	Bacteria	Proteobacteria	Alphaproteobacteria	Rhizobiales	1174-901-12	ND
OTU46463	Seq4547415	1	0	0	0	0	Bacteria	Actinobacteria	Actinobacteria	Streptosporangiales	Thermomonosporaceae	ND
OTU46322	Seq19509030	13	92	14	186	160	Bacteria	Bacteroidetes	Bacteroidia	Bacteroidales	Rs-E47 termite group	ND
OTU46260	Seq9110872	0	2	0	0	2	Bacteria	Actinobacteria	Actinobacteria	Micrococcales	Promicromonosporaceae	Cellulosimicrobium
OTU46250	Seq2149469	5	6	0	1	7	Bacteria	Bacteroidetes	Bacteroidia	Bacteroidales	Rs-E47 termite group	ND
OTU46173	Seq15892097	0	8	0	0	5	Bacteria	Firmicutes	Bacilli	Bacillales	Staphylococcaceae	Staphylococcus
OTU46066	Seq19143887	1	0	7	74	0	Bacteria	Proteobacteria	Gammaproteobacteria	ND	ND	ND
OTU46061	Seq8330633	0	2	0	0	1	Bacteria	Bacteroidetes	Bacteroidia	Bacteroidales	Rs-E47 termite group	ND
OTU46017	Seq14038967	0	3	0	0	3	Bacteria	Firmicutes	Clostridia	Clostridiales	ND	ND
OTU45986	Seq13518208	1	0	0	3	0	Bacteria	Cyanobacteria	unclassified Cyanobacteria	ND	ND	ND
OTU45800	Seq8943098	5	9	0	20	59	Bacteria	Proteobacteria	Alphaproteobacteria	Rickettsiales	Rickettsiaceae	Rickettsia
OTU45729	Seq7391680	1	0	0	1	0	Bacteria	Candidate division TM7	unclassified Candidate division TM7	ND	ND	ND
OTU45674	Seq19685094	0	5	0	0	1	Bacteria	Proteobacteria	Alphaproteobacteria	Caulobacterales	Caulobacteraceae	Brevundimonas
OTU45277	Seq18252526	101	38	11	11	13	Bacteria	ND	ND	ND	ND	ND
OTU45159	Seq12519379	0	30	0	0	4	Bacteria	Firmicutes	unclassified Firmicutes	ND	ND	ND
OTU45118	Seq2029749	3	1	2	4	6	Bacteria	Proteobacteria	Gammaproteobacteria	ND	ND	ND
OTU45110	Seq4565504	2	0	0	3	0	Bacteria	Firmicutes	Bacilli	Bacillales	Planococcaceae	Sporosarcina
OTU44970	Seq2965755	0	3	0	0	3	Bacteria	Actinobacteria	Actinobacteria	Micrococcales	Brevibacteriaceae	Brevibacterium
OTU4496	Seq12156816	0	2	0	0	4	Bacteria	Actinobacteria	Actinobacteria	Micrococcales	Micrococcaceae	ND
OTU44784	Seq11977963	0	6	0	0	6	Bacteria	Actinobacteria	unclassified Actinobacteria	ND	ND	ND
OTU44523	Seq10117654	0	0	1	0	0	Bacteria	Proteobacteria	Alphaproteobacteria	Rhodospirillales	Acetobacteraceae	Acidiphilium
OTU44392	Seq13966280	7	0	3	3	0	Bacteria	Proteobacteria	Gammaproteobacteria	ND	ND	ND
OTU44286	Seq4342500	2	0	0	2	0	Bacteria	Actinobacteria	Actinobacteria	Micrococcales	ND	ND
OTU44278	Seq11027289	0	11	13	0	13	Bacteria	Acidobacteria	Acidobacteria	Subgroup 6	ND	ND
OTU44211	Seq12540503	0	1	6	0	11	Bacteria	Proteobacteria	Alphaproteobacteria	Rhodospirillales	Acetobacteraceae	Acidiphilium
OTU44164	Seq16420704	1	1	0	3	3	Bacteria	Proteobacteria	Alphaproteobacteria	Rickettsiales	Rickettsiaceae	Rickettsia
OTU44151	Seq19834772	11	3	4	19	4	Bacteria	Proteobacteria	Alphaproteobacteria	Rhodobacterales	Rhodobacteraceae	ND
OTU44144	Seq16007806	1	1	0	4	7	Bacteria	Actinobacteria	Actinobacteria	Micrococcales	Dermabacteraceae	Brachybacterium
OTU44124	Seq4310317	0	0	3	0	0	Bacteria	Armatimonadetes	unclassified Armatimonadetes	ND	ND	ND
OTU44060	Seq14234205	0	0	5	0	0	Bacteria	Proteobacteria	Gammaproteobacteria	Legionellales	Legionellaceae	Legionella
OTU44043	Seq9820881	0	5	27	0	21	Bacteria	Proteobacteria	Gammaproteobacteria	Pseudomonadales	Moraxellaceae	Enhydrobacter
OTU44012	Seq2341590	0	2	0	0	11	Bacteria	Bacteroidetes	Flavobacteria	Flavobacteriales	Blattabacteriaceae	ND
OTU43767	Seq8422785	1	0	0	0	0	Bacteria	Firmicutes	Bacilli	Bacillales	Bacillaceae	Bacillus
OTU43706	Seq13841911	0	13	21	0	57	Bacteria	Proteobacteria	Alphaproteobacteria	Rhizobiales	Bradyrhizobiaceae	ND
OTU43685	Seq16485948	0	1	0	0	3	Bacteria	Bacteroidetes	Bacteroidia	Bacteroidales	Rs-E47 termite group	ND
OTU43682	Seq4941230	2	0	0	2	0	Bacteria	Proteobacteria	Gammaproteobacteria	Pseudomonadales	Moraxellaceae	Enhydrobacter
OTU43680	Seq18354529	2	0	1	0	0	Bacteria	Firmicutes	Bacilli	Bacillales	Bacillaceae	Bacillus
OTU43673	Seq3270990	0	4	0	0	5	Bacteria	Proteobacteria	Betaproteobacteria	Burkholderiales	ND	ND
OTU43632	Seq17336231	0	7	0	0	1	Bacteria	Bacteroidetes	Bacteroidia	Bacteroidales	Rs-E47 termite group	ND
OTU4351	Seq280502	0	0	4	0	0	Bacteria	Proteobacteria	Alphaproteobacteria	Rhodospirillales	Rhodospirillaceae	uncultured
OTU43443	Seq16799963	0	5	0	0	1	Bacteria	Armatimonadetes	unclassified Armatimonadetes	ND	ND	ND
OTU4338	Seq17959751	5	1	0	30	19	Bacteria	Cyanobacteria	unclassified Cyanobacteria	ND	ND	ND
OTU43358	Seq10258991	0	1	1	0	7	Bacteria	Proteobacteria	Gammaproteobacteria	Pseudomonadales	Moraxellaceae	Enhydrobacter
OTU43352	Seq16088005	2	2	0	1	2	Bacteria	Actinobacteria	Actinobacteria	Corynebacteriales	Corynebacteriaceae	Corynebacterium
OTU43343	Seq18232857	0	2	0	0	9	Bacteria	Firmicutes	Bacilli	Lactobacillales	Carnobacteriaceae	Trichococcus
OTU43318	Seq15624811	0	1	0	0	1	Bacteria	Proteobacteria	Betaproteobacteria	Burkholderiales	ND	ND
OTU43305	Seq17146141	0	7	0	0	6	Bacteria	Acidobacteria	Acidobacteria	Subgroup 3	ND	ND
OTU43286	Seq14725693	3	3	10	2	1	Bacteria	Firmicutes	Bacilli	Bacillales	Staphylococcaceae	Jeotgalicoccus
OTU4328	Seq2761675	0	0	2	0	0	Bacteria	Actinobacteria	Actinobacteria	Micrococcales	Microbacteriaceae	ND
OTU43170	Seq965960	0	0	5	0	0	Bacteria	ND	ND	ND	ND	ND
OTU43065	Seq5513720	29	0	0	11	0	Bacteria	Bacteroidetes	Flavobacteria	Flavobacteriales	Flavobacteriaceae	Capnocytophaga
OTU43012	Seq16880835	0	10	0	0	19	Bacteria	Actinobacteria	Actinobacteria	Streptomycetales	Streptomycetaceae	Streptomyces
OTU42900	Seq6625137	2	0	0	2	0	Bacteria	Proteobacteria	Alphaproteobacteria	Sphingomonadales	Sphingomonadaceae	Novosphingobium
OTU42846	Seq17495146	0	0	2	0	0	Bacteria	Actinobacteria	Actinobacteria	Kineosporiales	Kineosporiaceae	Kineosporia
OTU42732	Seq12080458	1	3	1	1	1	Bacteria	Actinobacteria	Actinobacteria	ND	ND	ND
OTU42718	Seq16024290	1	22	21	57	128	Bacteria	Bacteroidetes	Flavobacteria	Flavobacteriales	Blattabacteriaceae	ND
OTU42689	Seq13796975	1	0	0	2	0	Bacteria	Proteobacteria	Alphaproteobacteria	Rhizobiales	Methylobacteriaceae	Methylobacterium
OTU42668	Seq14867576	4	7	5	36	22	Bacteria	Proteobacteria	Alphaproteobacteria	Rickettsiales	Rickettsiaceae	Rickettsia
OTU42644	Seq15194059	0	3	0	0	7	Bacteria	Proteobacteria	Betaproteobacteria	Burkholderiales	Comamonadaceae	ND
OTU42578	Seq4632397	0	0	2	0	0	Bacteria	Proteobacteria	Alphaproteobacteria	ND	ND	ND
OTU42537	Seq7271372	4	6	0	17	12	Bacteria	Candidate division OD1	unclassified Candidate division OD1	ND	ND	ND
OTU42469	Seq18740556	1	0	2	4	0	Bacteria	Proteobacteria	Alphaproteobacteria	Rhodobacterales	Rhodobacteraceae	ND
OTU42456	Seq1606276	0	2	3	0	2	Bacteria	Proteobacteria	Alphaproteobacteria	Sphingomonadales	JG34-KF-161	ND
OTU42450	Seq2367674	3	6	0	7	14	Bacteria	ND	ND	ND	ND	ND
OTU42421	Seq15104749	0	0	1	0	0	Bacteria	Cyanobacteria	unclassified Cyanobacteria	ND	ND	ND
OTU42320	Seq12982892	0	5	1	0	9	Bacteria	Bacteroidetes	Flavobacteria	Flavobacteriales	Blattabacteriaceae	ND
OTU42280	Seq13072475	10	103	0	0	9	Bacteria	Bacteroidetes	Bacteroidia	Bacteroidales	Rs-E47 termite group	ND
OTU42111	Seq2290493	0	0	2	0	0	Bacteria	Deinococcus-Thermus	Deinococci	Deinococcales	Deinococcaceae	Deinobacterium
OTU42046	Seq18641133	1	0	0	7	0	Bacteria	Proteobacteria	Alphaproteobacteria	Rhizobiales	Methylobacteriaceae	Methylobacterium
OTU42041	Seq11146426	0	1	0	0	2	Bacteria	Proteobacteria	Gammaproteobacteria	Alteromonadales	Pseudoalteromonadaceae	ND
OTU42031	Seq6758857	0	1	0	0	1	Bacteria	Proteobacteria	Gammaproteobacteria	Pseudomonadales	Moraxellaceae	ND
OTU41994	Seq19315489	3	0	0	0	0	Bacteria	Proteobacteria	Gammaproteobacteria	ND	ND	ND
OTU41980	Seq9582219	0	0	2	0	0	Bacteria	Firmicutes	Bacilli	Bacillales	Staphylococcaceae	Staphylococcus
OTU41965	Seq9599960	1	4	0	2	7	Bacteria	Proteobacteria	Deltaproteobacteria	Myxococcales	uncultured	ND
OTU41872	Seq17018922	0	1	3	0	6	Bacteria	Proteobacteria	Alphaproteobacteria	Rhodospirillales	Rhodospirillaceae	uncultured
OTU41777	Seq17237516	9	0	3	2	0	Bacteria	Actinobacteria	Actinobacteria	Corynebacteriales	Corynebacteriaceae	Corynebacterium
OTU41773	Seq2302623	0	4	0	0	3	Bacteria	Actinobacteria	Actinobacteria	Micrococcales	Microbacteriaceae	Clavibacter
OTU41768	Seq3058327	1	1	0	1	2	Bacteria	Actinobacteria	Actinobacteria	Corynebacteriales	Corynebacteriaceae	Corynebacterium
OTU41748	Seq9777843	2	0	0	0	0	Bacteria	Proteobacteria	Alphaproteobacteria	Sphingomonadales	ND	ND
OTU41707	Seq11404522	0	2	0	0	2	Bacteria	Proteobacteria	Deltaproteobacteria	Bdellovibrionales	Bdellovibrionaceae	Bdellovibrio
OTU41507	Seq10246607	1	0	0	0	0	Bacteria	Firmicutes	Bacilli	Bacillales	Bacillaceae	Bacillus
OTU41498	Seq4696216	1	2	1	1	3	Bacteria	Bacteroidetes	Bacteroidia	Bacteroidales	Rs-E47 termite group	ND
OTU4142	Seq304342	0	1	1	0	4	Bacteria	Proteobacteria	Alphaproteobacteria	Sphingomonadales	Sphingomonadaceae	ND
OTU41409	Seq16035212	0	2	15	0	10	Bacteria	Proteobacteria	Gammaproteobacteria	Pseudomonadales	Pseudomonadaceae	Pseudomonas
OTU41362	Seq17814432	0	2	0	0	2	Bacteria	Proteobacteria	Deltaproteobacteria	Myxococcales	Polyangiaceae	Sorangium
OTU4127	Seq15444025	1	1	0	4	15	Bacteria	Proteobacteria	Alphaproteobacteria	Sphingomonadales	ND	ND
OTU41147	Seq9221862	3	1	2	0	1	Bacteria	Firmicutes	Bacilli	Bacillales	Bacillaceae	Bacillus
OTU41063	Seq3897111	0	6	0	0	4	Bacteria	Bacteroidetes	Bacteroidia	Bacteroidales	Rs-E47 termite group	ND
OTU40952	Seq5149007	0	2	0	0	6	Bacteria	Proteobacteria	Alphaproteobacteria	Rhizobiales	ND	ND
OTU40950	Seq2369479	0	3	0	0	10	Bacteria	Bacteroidetes	unclassified Bacteroidetes	ND	ND	ND
OTU40947	Seq13527033	1	1	0	0	5	Bacteria	Proteobacteria	Alphaproteobacteria	Caulobacterales	Caulobacteraceae	Brevundimonas
OTU40828	Seq19967455	0	3	5	0	13	Bacteria	Proteobacteria	Alphaproteobacteria	Rhizobiales	1174-901-12	ND
OTU40821	Seq6030677	0	1	1	0	6	Bacteria	ND	ND	ND	ND	ND
OTU40641	Seq11898482	0	1	4	0	2	Bacteria	ND	ND	ND	ND	ND
OTU40612	Seq14428808	0	1	7	0	5	Bacteria	ND	ND	ND	ND	ND
OTU40541	Seq15469249	0	0	1	0	0	Bacteria	Proteobacteria	Alphaproteobacteria	Sphingomonadales	ND	ND
OTU40540	Seq19326666	1	0	1	1	0	Bacteria	Firmicutes	Bacilli	Lactobacillales	Streptococcaceae	ND
OTU40442	Seq10308312	0	1	0	0	3	Bacteria	Proteobacteria	Gammaproteobacteria	Alteromonadales	Pseudoalteromonadaceae	ND
OTU40438	Seq12985323	0	1	0	0	17	Bacteria	Firmicutes	Clostridia	Clostridiales	Ruminococcaceae	ND
OTU40413	Seq6923919	0	0	2	0	0	Bacteria	ND	ND	ND	ND	ND
OTU40373	Seq1579371	0	1	0	0	6	Bacteria	Actinobacteria	Actinobacteria	Micrococcales	Brevibacteriaceae	Brevibacterium
OTU4037	Seq4142859	0	2	2	0	8	Bacteria	Proteobacteria	Alphaproteobacteria	ND	ND	ND
OTU40349	Seq7445806	0	0	1	0	0	Bacteria	Proteobacteria	Gammaproteobacteria	ND	ND	ND
OTU40272	Seq13376762	2	0	1	1	0	Bacteria	Proteobacteria	Betaproteobacteria	Burkholderiales	Oxalobacteraceae	Massilia
OTU4026	Seq3913568	0	2	7	0	4	Bacteria	Proteobacteria	Alphaproteobacteria	Rhodospirillales	Acetobacteraceae	Acidiphilium
OTU40189	Seq16858148	0	2	1	0	5	Bacteria	Proteobacteria	Alphaproteobacteria	Rhodospirillales	Rhodospirillaceae	ND
OTU39674	Seq1321131	12	0	6	1	0	Bacteria	Proteobacteria	Gammaproteobacteria	ND	ND	ND
OTU3964	Seq15008638	0	0	1	0	0	Bacteria	Firmicutes	Bacilli	Bacillales	Staphylococcaceae	Staphylococcus
OTU39556	Seq6958787	0	0	4	0	0	Bacteria	Proteobacteria	Gammaproteobacteria	Pseudomonadales	Pseudomonadaceae	Pseudomonas
OTU3954	Seq14027553	1	2	134	10	23	Bacteria	Proteobacteria	Gammaproteobacteria	ND	ND	ND
OTU39455	Seq9281175	0	2	0	0	10	Bacteria	Bacteroidetes	Flavobacteria	Flavobacteriales	Blattabacteriaceae	ND
OTU39437	Seq6970388	0	3	7	0	3	Bacteria	Proteobacteria	Alphaproteobacteria	Rhodospirillales	Acetobacteraceae	Acidiphilium
OTU3943	Seq1710625	0	2	6	0	5	Bacteria	Proteobacteria	Alphaproteobacteria	Rhodospirillales	Rhodospirillaceae	uncultured
OTU39359	Seq17639985	0	0	4	0	0	Bacteria	Proteobacteria	Alphaproteobacteria	Rhizobiales	Methylobacteriaceae	Methylobacterium
OTU39331	Seq4676640	1	0	0	8	0	Bacteria	Cyanobacteria	unclassified Cyanobacteria	ND	ND	ND
OTU39304	Seq3287267	0	7	0	0	11	Bacteria	ND	ND	ND	ND	ND
OTU393	Seq15189454	0	0	1	0	0	Bacteria	Proteobacteria	Alphaproteobacteria	Rhizobiales	ND	ND
OTU39296	Seq12854867	10	1	1	6	2	Bacteria	Actinobacteria	Actinobacteria	Corynebacteriales	Corynebacteriaceae	Corynebacterium
OTU39209	Seq19071629	0	6	0	0	12	Bacteria	Firmicutes	Bacilli	Lactobacillales	Enterococcaceae	Enterococcus
OTU39170	Seq15976235	0	3	0	0	6	Bacteria	Bacteroidetes	Flavobacteria	Flavobacteriales	Blattabacteriaceae	ND
OTU39135	Seq1669507	0	2	0	0	2	Bacteria	Proteobacteria	Alphaproteobacteria	Rhodobacterales	Rhodobacteraceae	ND
OTU39018	Seq3033997	0	3	1	0	3	Bacteria	Proteobacteria	Alphaproteobacteria	Rhizobiales	1174-901-12	ND
OTU38990	Seq9496211	0	2	0	0	1	Bacteria	Proteobacteria	Deltaproteobacteria	Myxococcales	uncultured	ND
OTU38970	Seq19695915	6	0	1	0	0	Bacteria	Actinobacteria	Actinobacteria	Micrococcales	Micrococcaceae	Arthrobacter
OTU38969	Seq1344594	0	0	4	0	0	Bacteria	ND	ND	ND	ND	ND
OTU38860	Seq14897090	0	1	0	0	2	Bacteria	Actinobacteria	Actinobacteria	Frankiales	Frankiaceae	Frankia
OTU38810	Seq7069069	0	1	7	0	11	Bacteria	ND	ND	ND	ND	ND
OTU38761	Seq10623661	0	1	0	0	1	Bacteria	Proteobacteria	Alphaproteobacteria	Sphingomonadales	Sphingomonadaceae	Sphingomonas
OTU38722	Seq4803863	0	2	0	0	35	Bacteria	Actinobacteria	Actinobacteria	Corynebacteriales	Corynebacteriaceae	Corynebacterium
OTU38644	Seq4250466	1	2	7	2	2	Bacteria	Actinobacteria	Actinobacteria	Micrococcales	Microbacteriaceae	ND
OTU38627	Seq18005558	1	0	2	0	0	Bacteria	Proteobacteria	Gammaproteobacteria	Pseudomonadales	Moraxellaceae	Enhydrobacter
OTU38518	Seq10439068	0	1	0	0	3	Bacteria	Firmicutes	Bacilli	Bacillales	Staphylococcaceae	Jeotgalicoccus
OTU38503	Seq3189139	0	0	3	0	0	Bacteria	Proteobacteria	Gammaproteobacteria	Pasteurellales	Pasteurellaceae	ND
OTU38329	Seq13264711	0	1	0	0	5	Bacteria	Proteobacteria	Alphaproteobacteria	Rickettsiales	Rickettsiaceae	Rickettsia
OTU3828	Seq2561465	0	2	1	0	3	Bacteria	Proteobacteria	Alphaproteobacteria	Rhizobiales	Bradyrhizobiaceae	ND
OTU38253	Seq16959723	0	0	2	0	0	Bacteria	Proteobacteria	Gammaproteobacteria	Pseudomonadales	Pseudomonadaceae	Pseudomonas
OTU3816	Seq8828189	0	1	0	0	2	Bacteria	Proteobacteria	Gammaproteobacteria	Pseudomonadales	Moraxellaceae	Alkanindiges
OTU38009	Seq12422826	5	0	1	1	0	Bacteria	Firmicutes	Bacilli	Lactobacillales	Streptococcaceae	Streptococcus
OTU37969	Seq13543180	1	0	0	2	0	Bacteria	Actinobacteria	Actinobacteria	Micrococcales	Micrococcaceae	Micrococcus
OTU37830	Seq8296001	0	1	5	0	2	Bacteria	Proteobacteria	Alphaproteobacteria	Rickettsiales	Rickettsiaceae	Rickettsia
OTU37789	Seq12512898	1	1	17	1	4	Bacteria	Proteobacteria	Gammaproteobacteria	ND	ND	ND
OTU37728	Seq13622726	0	0	2	0	0	Bacteria	Proteobacteria	Alphaproteobacteria	Rhizobiales	1174-901-12	ND
OTU37573	Seq5354220	1	2	3	2	1	Bacteria	Firmicutes	Bacilli	Bacillales	Staphylococcaceae	Staphylococcus
OTU37521	Seq7073541	0	1	0	0	13	Bacteria	Actinobacteria	Actinobacteria	Corynebacteriales	Corynebacteriaceae	Corynebacterium
OTU37490	Seq1746791	0	12	0	0	19	Bacteria	Proteobacteria	Alphaproteobacteria	Rickettsiales	ND	ND
OTU37300	Seq16503995	2	2	0	1	2	Bacteria	Bacteroidetes	Bacteroidia	Bacteroidales	Rs-E47 termite group	ND
OTU37256	Seq10778579	0	35	11	0	41	Bacteria	Proteobacteria	Alphaproteobacteria	Rickettsiales	Rickettsiaceae	Rickettsia
OTU37157	Seq16898129	0	1	1	0	2	Bacteria	Proteobacteria	Alphaproteobacteria	Rhizobiales	ND	ND
OTU37131	Seq15031683	0	2	0	0	10	Bacteria	Candidate division TM7	unclassified Candidate division TM7	ND	ND	ND
OTU37111	Seq2750132	3	10	0	5	1	Bacteria	Bacteroidetes	Bacteroidia	Bacteroidales	Rs-E47 termite group	ND
OTU37100	Seq595268	0	1	0	0	53	Bacteria	Bacteroidetes	Cytophagia	Cytophagales	Cytophagaceae	Dyadobacter
OTU37077	Seq18887743	0	0	1	0	0	Bacteria	Proteobacteria	Betaproteobacteria	Burkholderiales	Oxalobacteraceae	ND
OTU37064	Seq10889462	4	0	1	2	0	Bacteria	Proteobacteria	Alphaproteobacteria	Rhodobacterales	Rhodobacteraceae	ND
OTU3694	Seq3962892	2	0	9	0	0	Bacteria	Proteobacteria	Alphaproteobacteria	Rhizobiales	Aurantimonadaceae	ND
OTU36803	Seq3928892	1	0	0	3	0	Archaea	Euryarchaea	Thermoplasmata	Thermoplasmatales	ND	ND
OTU36766	Seq19535840	0	0	3	0	0	Bacteria	Proteobacteria	Betaproteobacteria	Burkholderiales	Oxalobacteraceae	Massilia
OTU36747	Seq6671696	0	0	87	0	0	Bacteria	Proteobacteria	Betaproteobacteria	Burkholderiales	Oxalobacteraceae	ND
OTU36653	Seq13535985	1	1	0	1	1	Bacteria	Proteobacteria	Alphaproteobacteria	Rhodobacterales	Rhodobacteraceae	Paracoccus
OTU36524	Seq6930116	0	0	42	0	0	Bacteria	Proteobacteria	Alphaproteobacteria	Rhodospirillales	Rhodospirillaceae	uncultured
OTU36471	Seq74231	2	6	0	21	8	Bacteria	Proteobacteria	Alphaproteobacteria	Rickettsiales	Rickettsiaceae	Rickettsia
OTU36343	Seq19006217	1	3	0	10	5	Bacteria	Proteobacteria	Alphaproteobacteria	Rhodospirillales	Rhodospirillaceae	ND
OTU36210	Seq7252453	0	0	6	0	0	Bacteria	Proteobacteria	Alphaproteobacteria	Rickettsiales	SM2D12	ND
OTU36158	Seq13993569	0	12	0	0	14	Bacteria	Proteobacteria	Gammaproteobacteria	Alteromonadales	Pseudoalteromonadaceae	ND
OTU36071	Seq9072850	0	1	2	0	6	Bacteria	Proteobacteria	Alphaproteobacteria	Sphingomonadales	Sphingomonadaceae	Sphingomonas
OTU36056	Seq19368283	11	35	0	220	266	Bacteria	Bacteroidetes	Flavobacteria	Flavobacteriales	Blattabacteriaceae	ND
OTU35941	Seq15497285	0	0	2	0	0	Bacteria	Proteobacteria	Gammaproteobacteria	ND	ND	ND
OTU3579	Seq13546430	0	4	0	0	2	Bacteria	Actinobacteria	Actinobacteria	ND	ND	ND
OTU35777	Seq3174879	0	1	2	0	1	Bacteria	ND	ND	ND	ND	ND
OTU35762	Seq1570244	1	1	2	2	4	Bacteria	Proteobacteria	Alphaproteobacteria	Sphingomonadales	Sphingomonadaceae	ND
OTU35747	Seq12414067	2	0	0	0	0	Bacteria	Firmicutes	Clostridia	Clostridiales	Lachnospiraceae	uncultured
OTU35736	Seq15122997	0	0	6	0	0	Bacteria	Bacteroidetes	Sphingobacteriia	Sphingobacteriales	Chitinophagaceae	uncultured
OTU35678	Seq15270847	0	0	5	0	0	Bacteria	Proteobacteria	Gammaproteobacteria	Pseudomonadales	Pseudomonadaceae	Pseudomonas
OTU35625	Seq16578271	1	0	14	0	0	Bacteria	Proteobacteria	Betaproteobacteria	Burkholderiales	Oxalobacteraceae	Janthinobacterium
OTU3559	Seq593031	0	0	1	0	0	Bacteria	Proteobacteria	Gammaproteobacteria	ND	ND	ND
OTU35542	Seq16920308	12	1	1	1	1	Bacteria	Proteobacteria	Alphaproteobacteria	Rhodobacterales	Rhodobacteraceae	ND
OTU35531	Seq12838254	0	8	3	0	11	Bacteria	Proteobacteria	Alphaproteobacteria	Rhizobiales	1174-901-12	ND
OTU35516	Seq505389	3	1	0	0	15	Bacteria	Actinobacteria	Actinobacteria	Streptosporangiales	Nocardiopsaceae	ND
OTU35347	Seq18475287	0	0	2	0	0	Bacteria	Proteobacteria	Alphaproteobacteria	Sphingomonadales	Sphingomonadaceae	Sphingomonas
OTU3531	Seq13095085	0	0	2	0	0	Bacteria	Proteobacteria	Alphaproteobacteria	Rhodospirillales	Acetobacteraceae	ND
OTU35253	Seq5073652	0	0	4	0	0	Bacteria	Proteobacteria	Gammaproteobacteria	Vibrionales	Vibrionaceae	Vibrio
OTU35106	Seq3044849	0	1	8	0	5	Bacteria	Proteobacteria	Alphaproteobacteria	Rhizobiales	Methylobacteriaceae	Methylobacterium
OTU35089	Seq17110953	0	3	0	0	12	Bacteria	Proteobacteria	Gammaproteobacteria	Pseudomonadales	Moraxellaceae	Enhydrobacter
OTU35002	Seq7208891	0	22	0	0	188	Bacteria	Proteobacteria	Gammaproteobacteria	Pseudomonadales	Moraxellaceae	Enhydrobacter
OTU34907	Seq17274930	1	1	1	1	2	Bacteria	Bacteroidetes	Bacteroidia	Bacteroidales	Rs-E47 termite group	ND
OTU34898	Seq4127063	19	0	1	0	0	Bacteria	Firmicutes	Bacilli	Lactobacillales	Carnobacteriaceae	Dolosigranulum
OTU34873	Seq6878506	0	2	3	0	2	Bacteria	Firmicutes	Bacilli	Bacillales	Staphylococcaceae	Staphylococcus
OTU34835	Seq9259194	5	8	15	0	37	Bacteria	Cyanobacteria	unclassified Cyanobacteria	ND	ND	ND
OTU34802	Seq6098266	0	0	30	0	0	Bacteria	ND	ND	ND	ND	ND
OTU34790	Seq13872394	1	1	0	0	22	Bacteria	Firmicutes	Bacilli	Lactobacillales	Lactobacillaceae	Lactobacillus
OTU34750	Seq12104826	1	0	0	2	0	Bacteria	Proteobacteria	Alphaproteobacteria	Rickettsiales	Rickettsiaceae	Rickettsia
OTU34696	Seq3936043	2	0	2	0	0	Bacteria	Proteobacteria	Alphaproteobacteria	Rhodobacterales	Rhodobacteraceae	ND
OTU34667	Seq1403087	1	0	0	1	0	Bacteria	Actinobacteria	Actinobacteria	Corynebacteriales	Corynebacteriaceae	Corynebacterium
OTU3460	Seq8867331	0	0	1	0	0	Bacteria	Proteobacteria	Alphaproteobacteria	Rhizobiales	DUNssu044	ND
OTU34599	Seq15663959	0	0	1	0	0	Bacteria	Proteobacteria	Alphaproteobacteria	Rhodospirillales	Rhodospirillaceae	Defluviicoccus
OTU34589	Seq15542847	3	0	0	0	0	Bacteria	Proteobacteria	Epsilonproteobacteria	Campylobacterales	Campylobacteraceae	Campylobacter
OTU34516	Seq13412567	3	0	51	0	0	Bacteria	Candidate division OD1	unclassified Candidate division OD1	ND	ND	ND
OTU34491	Seq16084473	0	2	10	0	2	Bacteria	ND	ND	ND	ND	ND
OTU34455	Seq19276735	0	10	6	0	23	Bacteria	Proteobacteria	Alphaproteobacteria	Rickettsiales	Family Incertae Sedis	Candidatus Captivus
OTU34373	Seq14510844	0	3	1	0	2	Bacteria	Firmicutes	Clostridia	Clostridiales	Peptostreptococcaceae	ND
OTU34318	Seq4310442	11	2	2	1	2	Bacteria	Firmicutes	Bacilli	Lactobacillales	Streptococcaceae	Streptococcus
OTU34256	Seq17200744	0	0	4	0	0	Bacteria	ND	ND	ND	ND	ND
OTU34218	Seq19351769	0	6	1	0	5	Bacteria	Proteobacteria	Alphaproteobacteria	Rhodospirillales	Acetobacteraceae	uncultured
OTU34162	Seq493737	0	1	0	0	3	Bacteria	Candidate division TM7	unclassified Candidate division TM7	ND	ND	ND
OTU33805	Seq715071	0	0	1	0	0	Bacteria	ND	ND	ND	ND	ND
OTU33694	Seq7326009	1	0	0	1	0	Bacteria	Firmicutes	Bacilli	Bacillales	Bacillaceae	Bacillus
OTU33680	Seq13988548	2	1	0	1	7	Bacteria	Proteobacteria	Gammaproteobacteria	Alteromonadales	Pseudoalteromonadaceae	ND
OTU33669	Seq13816927	0	1	4	0	3	Bacteria	Proteobacteria	Alphaproteobacteria	Rhizobiales	DUNssu044	ND
OTU33611	Seq14782742	0	5	0	0	7	Bacteria	Proteobacteria	Alphaproteobacteria	Rhizobiales	Rhodobiaceae	Rhodobium
OTU33586	Seq1928591	0	0	2	0	0	Bacteria	Proteobacteria	Alphaproteobacteria	Rhodospirillales	Acetobacteraceae	ND
OTU33424	Seq1589835	0	0	2	0	0	Bacteria	Proteobacteria	Gammaproteobacteria	Pseudomonadales	Moraxellaceae	Enhydrobacter
OTU33366	Seq12822233	0	2	8	0	15	Bacteria	Bacteroidetes	Sphingobacteriia	Sphingobacteriales	Chitinophagaceae	uncultured
OTU33314	Seq5043669	0	1	0	0	1	Bacteria	Proteobacteria	Alphaproteobacteria	Rhizobiales	ND	ND
OTU33294	Seq2105530	0	0	32	0	0	Bacteria	Firmicutes	Clostridia	Clostridiales	Lachnospiraceae	ND
OTU3328	Seq17097528	2	0	1	1	0	Bacteria	Proteobacteria	Gammaproteobacteria	Pseudomonadales	Moraxellaceae	Enhydrobacter
OTU3327	Seq2558474	0	1	0	0	5	Bacteria	Proteobacteria	Alphaproteobacteria	Rhizobiales	Methylobacteriaceae	Methylobacterium
OTU33254	Seq15670264	1	5	0	0	5	Bacteria	Firmicutes	Bacilli	Bacillales	Thermoactinomycetaceae	ND
OTU33213	Seq15423692	0	0	1	0	0	Bacteria	Firmicutes	Clostridia	Clostridiales	ND	ND
OTU33146	Seq15080725	0	9	0	0	24	Bacteria	Proteobacteria	Gammaproteobacteria	Alteromonadales	Pseudoalteromonadaceae	ND
OTU33079	Seq8832706	0	4	0	0	2	Bacteria	Proteobacteria	Betaproteobacteria	Burkholderiales	ND	ND
OTU33063	Seq16589236	0	2	0	0	1	Bacteria	ND	ND	ND	ND	ND
OTU33059	Seq5537633	0	3	0	0	34	Bacteria	Bacteroidetes	Bacteroidia	Bacteroidales	RF16	ND
OTU33055	Seq13147625	0	1	8	0	8	Bacteria	Proteobacteria	Alphaproteobacteria	Sphingomonadales	Sphingomonadaceae	Sphingomonas
OTU32998	Seq1547812	0	0	1	0	0	Bacteria	Proteobacteria	Gammaproteobacteria	Pseudomonadales	Moraxellaceae	Psychrobacter
OTU32945	Seq13213085	0	0	2	0	0	Bacteria	Proteobacteria	Alphaproteobacteria	Rhizobiales	Bradyrhizobiaceae	Rhodopseudomonas
OTU32920	Seq3075103	0	0	1	0	0	Bacteria	Proteobacteria	Alphaproteobacteria	Rhizobiales	Hyphomicrobiaceae	Devosia
OTU32676	Seq16241186	0	0	1	0	0	Bacteria	Proteobacteria	Alphaproteobacteria	Rhizobiales	DUNssu044	ND
OTU32666	Seq17772838	0	1	5	0	3	Bacteria	Proteobacteria	Alphaproteobacteria	Sphingomonadales	Sphingomonadaceae	Sphingomonas
OTU32657	Seq4449963	0	3	0	0	12	Bacteria	Bacteroidetes	Bacteroidia	Bacteroidales	Rs-E47 termite group	ND
OTU32642	Seq10774077	0	2	6	0	2	Bacteria	Proteobacteria	Alphaproteobacteria	Rhodospirillales	Rhodospirillaceae	uncultured
OTU32586	Seq3284376	0	2	2	0	1	Bacteria	Actinobacteria	Actinobacteria	Micrococcales	Intrasporangiaceae	Tetrasphaera
OTU32579	Seq5720697	2	7	0	17	12	Bacteria	Actinobacteria	Actinobacteria	Micrococcales	Brevibacteriaceae	Brevibacterium
OTU3225	Seq439025	2	1	2	0	2	Bacteria	Firmicutes	Bacilli	Lactobacillales	Streptococcaceae	Streptococcus
OTU32213	Seq15586876	0	48	0	0	356	Archaea	ND	ND	ND	ND	ND
OTU32032	Seq12738295	0	0	1	0	0	Bacteria	Proteobacteria	Alphaproteobacteria	Rhizobiales	Methylobacteriaceae	Methylobacterium
OTU31874	Seq16431307	2	1	5	5	3	Bacteria	Proteobacteria	Alphaproteobacteria	Rhizobiales	Methylobacteriaceae	Methylobacterium
OTU31718	Seq4357746	0	1	3	0	1	Bacteria	Proteobacteria	Alphaproteobacteria	Rhodospirillales	Acetobacteraceae	Acidiphilium
OTU31669	Seq12560298	5	0	0	0	0	Bacteria	Firmicutes	Bacilli	Bacillales	Planococcaceae	Sporosarcina
OTU3165	Seq13991981	3	1	0	1	1	Bacteria	Actinobacteria	Actinobacteria	Corynebacteriales	Corynebacteriaceae	Corynebacterium
OTU31557	Seq12843163	0	5	0	0	115	Bacteria	Proteobacteria	unclassified Proteobacteria	ND	ND	ND
OTU314	Seq19418286	0	1	1	0	2	Bacteria	Proteobacteria	Alphaproteobacteria	Sphingomonadales	Sphingomonadaceae	Sphingomonas
OTU31382	Seq3083446	0	5	0	0	10	Bacteria	Candidate division TM7	unclassified Candidate division TM7	ND	ND	ND
OTU31334	Seq2388878	1	1	0	0	2	Bacteria	Proteobacteria	Gammaproteobacteria	Pseudomonadales	Moraxellaceae	Enhydrobacter
OTU31316	Seq2376520	0	1	0	0	8	Bacteria	Proteobacteria	Alphaproteobacteria	Rhizobiales	ND	ND
OTU31275	Seq2403918	0	1	1	0	14	Bacteria	Bacteroidetes	Flavobacteria	Flavobacteriales	Blattabacteriaceae	ND
OTU31248	Seq2702871	1	0	0	2	0	Bacteria	Proteobacteria	Gammaproteobacteria	Pseudomonadales	Moraxellaceae	Enhydrobacter
OTU31156	Seq10679774	0	4	0	0	6	Bacteria	Candidate division TM7	unclassified Candidate division TM7	ND	ND	ND
OTU30937	Seq819902	0	0	2	0	0	Bacteria	Actinobacteria	Actinobacteria	Micrococcales	Micrococcaceae	ND
OTU30885	Seq16023391	0	1	0	0	7	Bacteria	Proteobacteria	Alphaproteobacteria	Rhizobiales	Methylobacteriaceae	Methylobacterium
OTU30853	Seq18545611	0	2	1	0	1	Bacteria	Proteobacteria	Betaproteobacteria	Burkholderiales	ND	ND
OTU30835	Seq18707291	0	1	0	0	9	Bacteria	Firmicutes	Bacilli	Lactobacillales	Lactobacillaceae	Lactobacillus
OTU30765	Seq1963546	0	19	0	0	2	Bacteria	Bacteroidetes	Cytophagia	Cytophagales	Cytophagaceae	ND
OTU3075	Seq7093100	3	0	0	0	0	Bacteria	Firmicutes	Clostridia	Clostridiales	Lachnospiraceae	ND
OTU30725	Seq19566619	0	0	4	0	0	Bacteria	Proteobacteria	Gammaproteobacteria	ND	ND	ND
OTU3067	Seq11488310	0	10	18	0	1	Bacteria	Proteobacteria	Alphaproteobacteria	Rhodospirillales	Rhodospirillaceae	uncultured
OTU30500	Seq4244042	0	4	1	0	12	Bacteria	Bacteroidetes	Flavobacteria	Flavobacteriales	Blattabacteriaceae	ND
OTU3040	Seq12320343	2	1	1	1	1	Bacteria	Firmicutes	Bacilli	Bacillales	Staphylococcaceae	Staphylococcus
OTU30308	Seq15518330	3	1	2	2	2	Bacteria	Firmicutes	Bacilli	Bacillales	Staphylococcaceae	Staphylococcus
OTU30217	Seq13166401	2	1	0	2	2	Bacteria	Actinobacteria	Actinobacteria	Micrococcales	Microbacteriaceae	Frigoribacterium
OTU30156	Seq6561395	0	15	11	0	32	Bacteria	Bacteroidetes	Flavobacteria	Flavobacteriales	Blattabacteriaceae	ND
OTU30088	Seq8472639	0	0	6	0	0	Bacteria	Acidobacteria	Acidobacteria	Subgroup 4	Family Incertae Sedis	Blastocatella
OTU30028	Seq18738241	1	19	9	28	25	Bacteria	Proteobacteria	Alphaproteobacteria	Rickettsiales	Rickettsiaceae	Rickettsia
OTU30011	Seq15193801	0	0	1	0	0	Bacteria	Proteobacteria	Alphaproteobacteria	Caulobacterales	Caulobacteraceae	uncultured
OTU29997	Seq15690045	23	4	1	4	18	Bacteria	Actinobacteria	unclassified Actinobacteria	ND	ND	ND
OTU29988	Seq5034177	0	2	0	0	2	Bacteria	Proteobacteria	Betaproteobacteria	ND	ND	ND
OTU29806	Seq5637828	0	7	0	0	1	Bacteria	Actinobacteria	Acidimicrobiia	Acidimicrobiales	Acidimicrobiaceae	uncultured
OTU29681	Seq17215771	0	1	0	0	2	Bacteria	Proteobacteria	Gammaproteobacteria	Pseudomonadales	Moraxellaceae	Psychrobacter
OTU29453	Seq15363181	0	7	0	0	29	Bacteria	Actinobacteria	Actinobacteria	Micrococcales	Brevibacteriaceae	Brevibacterium
OTU29425	Seq8123771	0	0	2	0	0	Bacteria	Proteobacteria	Alphaproteobacteria	Rhizobiales	Aurantimonadaceae	ND
OTU29300	Seq14602923	0	0	2	0	0	Bacteria	Proteobacteria	Alphaproteobacteria	Rhizobiales	ND	ND
OTU29285	Seq1351388	0	0	3	0	0	Bacteria	Proteobacteria	Alphaproteobacteria	Rickettsiales	Rickettsiaceae	Rickettsia
OTU29182	Seq5899698	2	1	0	0	10	Bacteria	Proteobacteria	Alphaproteobacteria	Rhizobiales	Methylobacteriaceae	Methylobacterium
OTU29173	Seq11463612	0	0	1	0	0	Bacteria	Proteobacteria	Alphaproteobacteria	Rhizobiales	ND	ND
OTU29103	Seq9032594	0	7	0	0	5	Bacteria	Proteobacteria	Alphaproteobacteria	Rickettsiales	Family Incertae Sedis	Candidatus Hepatincola
OTU2901	Seq9225901	2	0	1	2	0	Bacteria	Actinobacteria	Actinobacteria	Micrococcales	Micrococcaceae	ND
OTU28930	Seq14210387	0	2	1	0	4	Bacteria	Bacteroidetes	Flavobacteria	Flavobacteriales	Blattabacteriaceae	ND
OTU28864	Seq4197528	0	0	6	0	0	Bacteria	ND	ND	ND	ND	ND
OTU28839	Seq15344828	0	3	0	0	2	Bacteria	Bacteroidetes	Bacteroidia	Bacteroidales	Rs-E47 termite group	ND
OTU28836	Seq13617658	0	1	0	0	1	Bacteria	Actinobacteria	unclassified Actinobacteria	ND	ND	ND
OTU28784	Seq8673571	0	2	0	0	1	Bacteria	Proteobacteria	Alphaproteobacteria	Rhizobiales	1174-901-12	ND
OTU28734	Seq14172416	0	1	0	0	2	Bacteria	ND	ND	ND	ND	ND
OTU28708	Seq4714324	0	1	4	0	5	Bacteria	Proteobacteria	Alphaproteobacteria	Rhodospirillales	Acetobacteraceae	ND
OTU28617	Seq13240926	1	0	0	1	0	Bacteria	Firmicutes	unclassified Firmicutes	ND	ND	ND
OTU28559	Seq4765155	1	1	0	14	14	Bacteria	Bacteroidetes	Flavobacteria	Flavobacteriales	Blattabacteriaceae	ND
OTU2841	Seq8855267	0	32	0	0	109	Bacteria	Firmicutes	Bacilli	Lactobacillales	Lactobacillaceae	Lactobacillus
OTU28207	Seq14534449	10	4	1	57	63	Bacteria	Cyanobacteria	unclassified Cyanobacteria	ND	ND	ND
OTU28082	Seq2746413	0	0	3	0	0	Bacteria	Proteobacteria	Betaproteobacteria	ND	ND	ND
OTU28031	Seq2068491	0	1	0	0	3	Bacteria	Actinobacteria	unclassified Actinobacteria	ND	ND	ND
OTU27890	Seq206959	1	0	0	0	0	Bacteria	Proteobacteria	Gammaproteobacteria	Xanthomonadales	Xanthomonadaceae	ND
OTU27833	Seq1641244	6	2	0	1	1	Bacteria	Actinobacteria	Actinobacteria	Corynebacteriales	Corynebacteriaceae	Corynebacterium
OTU27774	Seq17286920	11	2	1	2	3	Bacteria	Firmicutes	Bacilli	Lactobacillales	Streptococcaceae	Streptococcus
OTU2772	Seq12541987	1	0	0	0	0	Bacteria	Actinobacteria	Actinobacteria	Propionibacteriales	Nocardioidaceae	Kribbella
OTU27687	Seq15497140	1	1	1	4	5	Bacteria	Bacteroidetes	Flavobacteria	Flavobacteriales	Blattabacteriaceae	ND
OTU27652	Seq8271181	2	0	1	5	0	Bacteria	Actinobacteria	Actinobacteria	Micrococcales	Micrococcaceae	Arthrobacter
OTU2764	Seq16983867	1	0	3	4	0	Bacteria	Proteobacteria	Alphaproteobacteria	Rhizobiales	ND	ND
OTU27433	Seq5214366	0	11	40	0	53	Bacteria	Bacteroidetes	Sphingobacteriia	Sphingobacteriales	Chitinophagaceae	uncultured
OTU27292	Seq6838597	0	25	0	0	138	Bacteria	Actinobacteria	Thermoleophilia	Solirubrobacterales	Patulibacteraceae	Patulibacter
OTU2721	Seq10252699	0	0	1	0	0	Bacteria	Proteobacteria	Alphaproteobacteria	Rhizobiales	ND	ND
OTU27102	Seq5508395	0	0	1	0	0	Bacteria	Actinobacteria	Actinobacteria	Micrococcales	Micrococcaceae	Kocuria
OTU27086	Seq19760906	0	0	1	0	0	Bacteria	Proteobacteria	Gammaproteobacteria	Oceanospirillales	Oceanospirillaceae	Marinospirillum
OTU2708	Seq19444403	0	1	1	0	1	Bacteria	Proteobacteria	Gammaproteobacteria	ND	ND	ND
OTU27077	Seq2379459	0	24	0	0	47	Bacteria	Actinobacteria	Actinobacteria	Corynebacteriales	Corynebacteriaceae	Corynebacterium
OTU26966	Seq8746167	1	0	2	2	0	Bacteria	Proteobacteria	Gammaproteobacteria	ND	ND	ND
OTU26964	Seq13003263	1	0	1	33	0	Bacteria	Proteobacteria	Betaproteobacteria	ND	ND	ND
OTU26932	Seq5351323	0	1	0	0	14	Bacteria	Bacteroidetes	Flavobacteria	Flavobacteriales	Blattabacteriaceae	ND
OTU26920	Seq2622601	0	1	0	0	83	Bacteria	Firmicutes	Clostridia	Clostridiales	Family XI Incertae Sedis	uncultured
OTU26873	Seq17760046	0	1	1	0	3	Bacteria	Proteobacteria	Gammaproteobacteria	Pseudomonadales	Moraxellaceae	Enhydrobacter
OTU26851	Seq13084413	0	4	1	0	2	Bacteria	Proteobacteria	Alphaproteobacteria	Rhizobiales	ND	ND
OTU26754	Seq46654	1	5	0	18	16	Bacteria	Actinobacteria	Actinobacteria	Micrococcales	Dermabacteraceae	Brachybacterium
OTU26721	Seq507520	0	2	0	0	7	Bacteria	Proteobacteria	Alphaproteobacteria	Caulobacterales	Caulobacteraceae	uncultured
OTU2666	Seq1030391	0	0	2	0	0	Bacteria	Proteobacteria	Alphaproteobacteria	Sphingomonadales	Sphingomonadaceae	Zymomonas
OTU26569	Seq5362323	0	4	0	0	4	Bacteria	Firmicutes	Bacilli	ND	ND	ND
OTU26544	Seq15962404	1	0	0	0	0	Bacteria	Proteobacteria	Gammaproteobacteria	ND	ND	ND
OTU26521	Seq1648458	1	0	0	0	0	Bacteria	Proteobacteria	Alphaproteobacteria	Rhizobiales	Aurantimonadaceae	Aureimonas
OTU26494	Seq4237935	0	4	0	0	2	Bacteria	Firmicutes	Bacilli	Bacillales	Staphylococcaceae	Staphylococcus
OTU26411	Seq10801439	0	5	0	0	17	Bacteria	Proteobacteria	Gammaproteobacteria	Xanthomonadales	Xanthomonadaceae	ND
OTU26374	Seq19375131	2	11	18	12	13	Bacteria	ND	ND	ND	ND	ND
OTU26311	Seq16551283	0	0	2	0	0	Bacteria	Actinobacteria	Actinobacteria	ND	ND	ND
OTU26300	Seq12406865	0	1	0	0	3	Bacteria	Proteobacteria	Alphaproteobacteria	Sphingomonadales	ND	ND
OTU26270	Seq99782	0	0	8	0	0	Bacteria	Actinobacteria	Actinobacteria	Micromonosporales	Micromonosporaceae	Catenuloplanes
OTU26228	Seq5742291	1	0	3	1	0	Bacteria	Proteobacteria	Gammaproteobacteria	Pseudomonadales	Moraxellaceae	Enhydrobacter
OTU2618	Seq2038328	0	0	2	0	0	Bacteria	Proteobacteria	Deltaproteobacteria	Myxococcales	Polyangiaceae	Sorangium
OTU26170	Seq17770745	4	2	0	7	6	Bacteria	ND	ND	ND	ND	ND
OTU26134	Seq9946964	0	41	26	0	18	Bacteria	Proteobacteria	Alphaproteobacteria	Rhodobacterales	Rhodobacteraceae	ND
OTU26103	Seq1343004	0	2	0	0	4	Bacteria	Proteobacteria	unclassified Proteobacteria	ND	ND	ND
OTU26019	Seq10491326	0	12	2	0	25	Bacteria	Actinobacteria	Actinobacteria	Micrococcales	Micrococcaceae	Rothia
OTU26011	Seq1614584	0	6	8	0	9	Bacteria	Proteobacteria	Alphaproteobacteria	Sphingomonadales	Sphingomonadaceae	Sphingomonas
OTU25929	Seq83051	0	0	1	0	0	Bacteria	Proteobacteria	Betaproteobacteria	ND	ND	ND
OTU25862	Seq12848000	0	1	0	0	8	Bacteria	Actinobacteria	Actinobacteria	Propionibacteriales	Nocardioidaceae	Nocardioides
OTU2581	Seq18563390	3	0	1	3	0	Bacteria	Actinobacteria	Actinobacteria	Actinomycetales	Actinomycetaceae	Actinomyces
OTU25752	Seq17997428	0	0	14	0	0	Bacteria	Actinobacteria	Actinobacteria	Micrococcales	Microbacteriaceae	ND
OTU25743	Seq18307802	0	0	39	0	0	Bacteria	Proteobacteria	Alphaproteobacteria	Rhodospirillales	Acetobacteraceae	uncultured
OTU25668	Seq15860464	3	0	0	9	0	Bacteria	Cyanobacteria	unclassified Cyanobacteria	ND	ND	ND
OTU25664	Seq8270589	7	1	0	1	2	Bacteria	Actinobacteria	Actinobacteria	Corynebacteriales	Corynebacteriaceae	Corynebacterium
OTU25602	Seq11574326	17	1	9	0	41	Bacteria	Firmicutes	Bacilli	Lactobacillales	Lactobacillaceae	Lactobacillus
OTU25597	Seq3912028	0	1	5	0	2	Bacteria	Proteobacteria	Alphaproteobacteria	Rickettsiales	Rickettsiaceae	Rickettsia
OTU25585	Seq8975153	0	1	2	0	3	Bacteria	ND	ND	ND	ND	ND
OTU25553	Seq17937406	0	1	7	0	6	Bacteria	Proteobacteria	Alphaproteobacteria	Rhodospirillales	Acetobacteraceae	Acidiphilium
OTU25463	Seq6668734	0	0	6	0	0	Bacteria	Proteobacteria	Betaproteobacteria	Burkholderiales	Oxalobacteraceae	ND
OTU25461	Seq6663844	2	0	2	0	0	Bacteria	Proteobacteria	Betaproteobacteria	ND	ND	ND
OTU2544	Seq2797575	12	0	0	0	0	Bacteria	Proteobacteria	Betaproteobacteria	Burkholderiales	ND	ND
OTU25101	Seq17985398	0	32	4	0	31	Bacteria	Bacteroidetes	Bacteroidia	Bacteroidales	Rs-E47 termite group	ND
OTU25067	Seq8613092	0	1	0	0	29	Bacteria	Firmicutes	Bacilli	ND	ND	ND
OTU24785	Seq10654448	0	0	3	0	0	Bacteria	Proteobacteria	Gammaproteobacteria	ND	ND	ND
OTU24768	Seq4651736	1	2	0	6	13	Bacteria	Actinobacteria	Actinobacteria	Micrococcales	Dermacoccaceae	Kytococcus
OTU24589	Seq7658081	0	2	13	0	17	Bacteria	Actinobacteria	Actinobacteria	Micrococcales	Microbacteriaceae	ND
OTU24572	Seq678712	0	10	19	0	22	Bacteria	Proteobacteria	Alphaproteobacteria	Rickettsiales	Rickettsiaceae	Rickettsia
OTU24455	Seq8921857	1	0	0	0	0	Bacteria	Proteobacteria	Gammaproteobacteria	Pseudomonadales	Moraxellaceae	Enhydrobacter
OTU24430	Seq11680278	9	1	0	20	6	Bacteria	Actinobacteria	Actinobacteria	Pseudonocardiales	Pseudonocardiaceae	ND
OTU24327	Seq1093940	9	3	0	8	4	Bacteria	Bacteroidetes	Bacteroidia	Bacteroidales	Rs-E47 termite group	ND
OTU24260	Seq16551677	0	0	6	0	0	Bacteria	RF3	unclassified RF3	ND	ND	ND
OTU24221	Seq2864567	0	0	8	0	0	Bacteria	Proteobacteria	Alphaproteobacteria	Rhodospirillales	Rhodospirillaceae	uncultured
OTU24214	Seq12711418	0	0	1	0	0	Bacteria	Proteobacteria	Alphaproteobacteria	Rhizobiales	1174-901-12	ND
OTU24177	Seq17093144	0	2	0	0	5	Bacteria	Proteobacteria	Gammaproteobacteria	Alteromonadales	Pseudoalteromonadaceae	ND
OTU24165	Seq14630875	0	0	1	0	0	Bacteria	ND	ND	ND	ND	ND
OTU24151	Seq18350855	0	3	0	0	2	Bacteria	Bacteroidetes	Bacteroidia	Bacteroidales	Rs-E47 termite group	ND
OTU24149	Seq12427035	0	5	0	0	4	Bacteria	Proteobacteria	Alphaproteobacteria	Sphingomonadales	Sphingomonadaceae	Sphingomonas
OTU24100	Seq15762512	0	0	3	0	0	Bacteria	Proteobacteria	Gammaproteobacteria	ND	ND	ND
OTU24095	Seq2732114	1	0	1	0	0	Bacteria	Firmicutes	Clostridia	Clostridiales	Family XI Incertae Sedis	Finegoldia
OTU24072	Seq4872297	0	0	1	0	0	Bacteria	ND	ND	ND	ND	ND
OTU2405	Seq4982701	0	23	0	0	2	Bacteria	Candidate division OD1	unclassified Candidate division OD1	ND	ND	ND
OTU23967	Seq12970760	0	1	0	0	2	Bacteria	Bacteroidetes	Bacteroidia	Bacteroidales	Rs-E47 termite group	ND
OTU2396	Seq1049197	1	4	0	10	42	Bacteria	Actinobacteria	Actinobacteria	Actinopolysporales	Actinopolysporaceae	Actinopolyspora
OTU23954	Seq17611299	7	0	0	1	0	Bacteria	Proteobacteria	Gammaproteobacteria	ND	ND	ND
OTU23918	Seq9106162	0	2	7	0	9	Bacteria	Actinobacteria	Actinobacteria	Micrococcales	Microbacteriaceae	uncultured
OTU23852	Seq17792944	0	0	1	0	0	Bacteria	Proteobacteria	Alphaproteobacteria	Rhodospirillales	Acetobacteraceae	Roseomonas
OTU23713	Seq16835534	0	0	2	0	0	Bacteria	Proteobacteria	Gammaproteobacteria	ND	ND	ND
OTU23699	Seq11107274	2	0	1	0	0	Bacteria	Proteobacteria	Gammaproteobacteria	ND	ND	ND
OTU23612	Seq1481522	0	0	26	0	0	Bacteria	Proteobacteria	Betaproteobacteria	ND	ND	ND
OTU23567	Seq13934708	1	2	2	1	1	Bacteria	Proteobacteria	Alphaproteobacteria	Rhodobacterales	Rhodobacteraceae	Paracoccus
OTU23392	Seq13726901	5	0	3	1	0	Bacteria	Firmicutes	Bacilli	Bacillales	Staphylococcaceae	Staphylococcus
OTU23390	Seq9248492	1	0	0	0	0	Bacteria	Firmicutes	Bacilli	Lactobacillales	Carnobacteriaceae	Carnobacterium
OTU23266	Seq16852132	0	1	0	0	2	Bacteria	Actinobacteria	Actinobacteria	Corynebacteriales	Corynebacteriaceae	Corynebacterium
OTU23185	Seq15820531	2	1	1	0	1	Bacteria	Firmicutes	Bacilli	Bacillales	Staphylococcaceae	Staphylococcus
OTU23119	Seq7087431	0	0	3	0	0	Bacteria	Proteobacteria	Alphaproteobacteria	Rhizobiales	ND	ND
OTU22998	Seq4021187	0	0	3	0	0	Bacteria	Actinobacteria	Actinobacteria	Micrococcales	Microbacteriaceae	ND
OTU22934	Seq1502545	0	2	0	0	8	Bacteria	Firmicutes	Clostridia	Clostridiales	Ruminococcaceae	uncultured
OTU22871	Seq8083754	1	0	1	1	0	Bacteria	Proteobacteria	Betaproteobacteria	Burkholderiales	ND	ND
OTU2287	Seq18106427	0	1	0	0	83	Bacteria	Proteobacteria	Alphaproteobacteria	Rickettsiales	Rickettsiaceae	Rickettsia
OTU22792	Seq16059888	0	1	0	0	4	Bacteria	Bacteroidetes	Cytophagia	Cytophagales	Cytophagaceae	ND
OTU2275	Seq9560617	0	7	0	0	5	Bacteria	Proteobacteria	Alphaproteobacteria	Rhizobiales	ND	ND
OTU22720	Seq3617288	0	1	0	0	1	Bacteria	Bacteroidetes	Bacteroidia	Bacteroidales	Rs-E47 termite group	ND
OTU22648	Seq8226674	0	3	0	0	5	Bacteria	Firmicutes	Bacilli	Bacillales	Planococcaceae	uncultured
OTU22647	Seq4701100	0	8	0	0	13	Bacteria	Proteobacteria	unclassified Proteobacteria	ND	ND	ND
OTU22565	Seq13089250	0	0	2	0	0	Bacteria	Proteobacteria	Gammaproteobacteria	ND	ND	ND
OTU22547	Seq3992281	0	2	0	0	4	Bacteria	Proteobacteria	Gammaproteobacteria	Pseudomonadales	Moraxellaceae	Enhydrobacter
OTU22436	Seq9719514	1	0	0	0	0	Bacteria	Bacteroidetes	Bacteroidia	Bacteroidales	Rs-E47 termite group	ND
OTU22139	Seq856406	0	2	0	0	20	Bacteria	Proteobacteria	Alphaproteobacteria	Rhizobiales	ND	ND
OTU22117	Seq7793059	0	0	1	0	0	Bacteria	Actinobacteria	Actinobacteria	Micrococcales	Microbacteriaceae	Amnibacterium
OTU22086	Seq17401583	0	14	3	0	6	Bacteria	Proteobacteria	Alphaproteobacteria	Rhodobacterales	Rhodobacteraceae	ND
OTU21925	Seq10066087	0	0	1	0	0	Bacteria	Proteobacteria	Alphaproteobacteria	ND	ND	ND
OTU21874	Seq11436558	0	3	0	0	8	Bacteria	Proteobacteria	Gammaproteobacteria	Oceanospirillales	Halomonadaceae	Halomonas
OTU21816	Seq914815	0	18	9	0	53	Bacteria	Bacteroidetes	Flavobacteria	Flavobacteriales	Blattabacteriaceae	ND
OTU21756	Seq19244382	0	3	2	0	1	Bacteria	Actinobacteria	Actinobacteria	ND	ND	ND
OTU21749	Seq13952831	1	0	0	1	0	Bacteria	Proteobacteria	Alphaproteobacteria	Rhizobiales	Methylobacteriaceae	Methylobacterium
OTU21745	Seq16589607	0	0	1	0	0	Bacteria	Firmicutes	Bacilli	ND	ND	ND
OTU21677	Seq13686073	0	2	1	0	19	Bacteria	Firmicutes	Clostridia	Clostridiales	Ruminococcaceae	uncultured
OTU21656	Seq12169336	0	3	0	0	8	Bacteria	Firmicutes	Bacilli	Lactobacillales	Streptococcaceae	Streptococcus
OTU21616	Seq18027518	0	0	2	0	0	Bacteria	Bacteroidetes	Flavobacteria	Flavobacteriales	Flavobacteriaceae	Capnocytophaga
OTU21601	Seq5143261	0	1	0	0	4	Bacteria	Bacteroidetes	Bacteroidia	Bacteroidales	Rs-E47 termite group	ND
OTU21569	Seq10322760	0	1	0	0	8	Bacteria	Proteobacteria	unclassified Proteobacteria	ND	ND	ND
OTU21366	Seq12308102	0	2	1	0	6	Bacteria	Cyanobacteria	unclassified Cyanobacteria	ND	ND	ND
OTU21274	Seq13505163	0	0	1	0	0	Bacteria	Proteobacteria	Betaproteobacteria	Burkholderiales	Oxalobacteraceae	Massilia
OTU21219	Seq20083912	3	1	1	0	1	Bacteria	Firmicutes	Bacilli	Lactobacillales	Carnobacteriaceae	Trichococcus
OTU21205	Seq18251016	7	43	5	7	38	Bacteria	Bacteroidetes	Bacteroidia	Bacteroidales	Rs-E47 termite group	ND
OTU21057	Seq10653373	0	2	0	0	8	Bacteria	Candidate division TM7	unclassified Candidate division TM7	ND	ND	ND
OTU20914	Seq13832849	1	1	0	1	2	Bacteria	ND	ND	ND	ND	ND
OTU20756	Seq1170111	0	7	0	0	11	Bacteria	Proteobacteria	Gammaproteobacteria	Pseudomonadales	Moraxellaceae	Enhydrobacter
OTU20748	Seq19549770	1	1	11	0	3	Bacteria	Proteobacteria	Betaproteobacteria	Burkholderiales	Oxalobacteraceae	Massilia
OTU20667	Seq10120543	0	19	1	0	9	Bacteria	Proteobacteria	unclassified Proteobacteria	ND	ND	ND
OTU20433	Seq932365	0	1	0	0	3	Bacteria	Proteobacteria	Gammaproteobacteria	ND	ND	ND
OTU204	Seq14530468	3	2	0	0	5	Bacteria	Firmicutes	Bacilli	Lactobacillales	Streptococcaceae	Streptococcus
OTU20392	Seq19097998	0	7	1	0	14	Bacteria	Proteobacteria	Gammaproteobacteria	ND	ND	ND
OTU20206	Seq12991434	8	3	0	0	3	Bacteria	Firmicutes	Bacilli	Bacillales	Staphylococcaceae	Staphylococcus
OTU2017	Seq16727475	1	1	0	1	1	Bacteria	Firmicutes	Bacilli	Lactobacillales	Streptococcaceae	Streptococcus
OTU20145	Seq6695770	0	0	1	0	0	Bacteria	Actinobacteria	unclassified Actinobacteria	ND	ND	ND
OTU20074	Seq4182340	0	0	13	0	0	Bacteria	Actinobacteria	Actinobacteria	Micrococcales	Micrococcaceae	Rothia
OTU19992	Seq4156807	0	0	1	0	0	Bacteria	Proteobacteria	Alphaproteobacteria	Rhizobiales	Aurantimonadaceae	Aureimonas
OTU19871	Seq16608043	0	0	5	0	0	Bacteria	Proteobacteria	Alphaproteobacteria	Rhizobiales	Methylobacteriaceae	Methylobacterium
OTU19858	Seq14388385	1	0	0	3	0	Bacteria	Proteobacteria	Gammaproteobacteria	Pseudomonadales	Moraxellaceae	Enhydrobacter
OTU19794	Seq11255084	0	2	0	0	8	Bacteria	ND	ND	ND	ND	ND
OTU19782	Seq15058537	1	4	2	4	4	Bacteria	Bacteroidetes	Flavobacteria	Flavobacteriales	Blattabacteriaceae	ND
OTU1971	Seq4500103	1	1	0	2	29	Bacteria	Proteobacteria	Alphaproteobacteria	Rickettsiales	Rickettsiaceae	Rickettsia
OTU19673	Seq12701059	2	0	4	0	0	Bacteria	Actinobacteria	Actinobacteria	Micrococcales	Micrococcaceae	Arthrobacter
OTU19664	Seq5709251	0	2	0	0	13	Bacteria	Actinobacteria	Actinobacteria	Corynebacteriales	Corynebacteriaceae	Corynebacterium
OTU19663	Seq13278316	0	2	8	0	2	Bacteria	Firmicutes	Clostridia	Clostridiales	ND	ND
OTU19604	Seq16753265	16	0	0	1	0	Bacteria	Proteobacteria	Alphaproteobacteria	Rhizobiales	ND	ND
OTU19580	Seq13514483	0	0	2	0	0	Bacteria	Proteobacteria	Betaproteobacteria	Burkholderiales	Comamonadaceae	Comamonas
OTU1954	Seq1430544	0	0	4	0	0	Bacteria	ND	ND	ND	ND	ND
OTU195	Seq7002393	0	3	0	0	1	Bacteria	Candidate division TM7	unclassified Candidate division TM7	ND	ND	ND
OTU19455	Seq9812181	3	0	1	0	0	Bacteria	Actinobacteria	Actinobacteria	Corynebacteriales	Corynebacteriaceae	Corynebacterium
OTU19349	Seq2602850	1	0	0	0	0	Bacteria	Proteobacteria	Alphaproteobacteria	Rhodobacterales	Rhodobacteraceae	Rhodobacter
OTU19280	Seq2495121	0	0	4	0	0	Bacteria	ND	ND	ND	ND	ND
OTU19257	Seq17013082	0	0	1	0	0	Bacteria	Proteobacteria	Gammaproteobacteria	ND	ND	ND
OTU19084	Seq2015040	0	2	0	0	2	Bacteria	Proteobacteria	unclassified Proteobacteria	ND	ND	ND
OTU19079	Seq2588191	2	0	0	3	0	Bacteria	Proteobacteria	Alphaproteobacteria	ND	ND	ND
OTU19021	Seq14720160	3	4	0	10	6	Bacteria	Bacteroidetes	Bacteroidia	Bacteroidales	Rs-E47 termite group	ND
OTU18985	Seq12728531	0	7	0	0	5	Bacteria	ND	ND	ND	ND	ND
OTU1896	Seq11219	0	1	0	0	8	Bacteria	Candidate division OD1	unclassified Candidate division OD1	ND	ND	ND
OTU18941	Seq16118706	0	2	0	0	6	Bacteria	Bacteroidetes	Sphingobacteriia	Sphingobacteriales	Chitinophagaceae	uncultured
OTU18906	Seq6266004	0	2	9	0	18	Bacteria	Firmicutes	Clostridia	Clostridiales	Ruminococcaceae	uncultured
OTU18870	Seq10956447	0	10	0	0	3	Bacteria	Proteobacteria	Gammaproteobacteria	Alteromonadales	Pseudoalteromonadaceae	ND
OTU18807	Seq10098715	0	0	22	0	0	Bacteria	Proteobacteria	Betaproteobacteria	Burkholderiales	Oxalobacteraceae	ND
OTU18771	Seq4720246	2	5	13	0	1	Bacteria	Actinobacteria	Actinobacteria	Micrococcales	Micrococcaceae	Arthrobacter
OTU18739	Seq15199644	4	14	12	58	42	Bacteria	Bacteroidetes	Flavobacteria	Flavobacteriales	Blattabacteriaceae	ND
OTU18718	Seq3641156	0	1	2	0	2	Bacteria	ND	ND	ND	ND	ND
OTU18652	Seq2685724	0	10	0	0	27	Bacteria	Proteobacteria	Betaproteobacteria	Burkholderiales	Burkholderiaceae	Lautropia
OTU18542	Seq15439399	0	1	0	0	9	Bacteria	Firmicutes	Bacilli	Lactobacillales	Enterococcaceae	Enterococcus
OTU18472	Seq14470892	0	0	1	0	0	Bacteria	Actinobacteria	Actinobacteria	Frankiales	Nakamurellaceae	Nakamurella
OTU18353	Seq16443331	0	1	0	0	28	Bacteria	Actinobacteria	Actinobacteria	Corynebacteriales	Nocardiaceae	Williamsia
OTU18254	Seq14527652	7	3	4	10	13	Bacteria	Actinobacteria	Actinobacteria	Corynebacteriales	Corynebacteriaceae	Corynebacterium
OTU181124	Seq18851102	0	0	2	0	0	Bacteria	Firmicutes	Negativicutes	Selenomonadales	Veillonellaceae	Veillonella
OTU181007	Seq7057364	0	4	2	0	9	Bacteria	Proteobacteria	Alphaproteobacteria	Rhodospirillales	Rhodospirillaceae	ND
OTU180919	Seq19624891	0	7	0	0	12	Bacteria	Bacteroidetes	Bacteroidia	Bacteroidales	Rikenellaceae	ND
OTU180768	Seq8891803	0	1	1	0	11	Bacteria	Proteobacteria	Alphaproteobacteria	Rhizobiales	1174-901-12	ND
OTU180704	Seq15343573	4	5	18	17	9	Bacteria	Proteobacteria	Alphaproteobacteria	Rhizobiales	Methylobacteriaceae	Methylobacterium
OTU180564	Seq4105421	0	0	3	0	0	Bacteria	RF3	unclassified RF3	ND	ND	ND
OTU180524	Seq8440259	1	1	13	19	10	Bacteria	Proteobacteria	Gammaproteobacteria	ND	ND	ND
OTU180512	Seq17405874	3	0	0	0	0	Bacteria	ND	ND	ND	ND	ND
OTU180486	Seq9817260	0	16	0	0	121	Bacteria	Firmicutes	Clostridia	Clostridiales	Peptostreptococcaceae	Incertae Sedis
OTU180474	Seq6028141	1	0	1	3	0	Bacteria	Proteobacteria	Alphaproteobacteria	Rhizobiales	Aurantimonadaceae	Aureimonas
OTU180423	Seq4057443	0	0	1	0	0	Bacteria	Proteobacteria	Alphaproteobacteria	Rickettsiales	Anaplasmataceae	ND
OTU180358	Seq7021220	2	1	0	0	1	Bacteria	Actinobacteria	Actinobacteria	Corynebacteriales	Corynebacteriaceae	Corynebacterium
OTU180284	Seq899272	0	0	1	0	0	Bacteria	Proteobacteria	Alphaproteobacteria	Rhizobiales	1174-901-12	ND
OTU180230	Seq15083468	0	0	3	0	0	Bacteria	Proteobacteria	Betaproteobacteria	Burkholderiales	Oxalobacteraceae	ND
OTU180123	Seq138778	0	1	0	0	2	Bacteria	Actinobacteria	Actinobacteria	Corynebacteriales	Corynebacteriaceae	Corynebacterium
OTU180119	Seq1563559	2	0	0	1	0	Bacteria	Proteobacteria	Gammaproteobacteria	ND	ND	ND
OTU180118	Seq18509050	0	1	0	0	53	Bacteria	Bacteroidetes	Flavobacteria	Flavobacteriales	Blattabacteriaceae	ND
OTU180081	Seq2101197	0	12	0	0	1	Bacteria	Bacteroidetes	Cytophagia	Cytophagales	Cytophagaceae	ND
OTU180060	Seq6518594	0	5	0	0	27	Bacteria	Proteobacteria	Alphaproteobacteria	Caulobacterales	Caulobacteraceae	uncultured
OTU180014	Seq15788153	0	0	1	0	0	Bacteria	Proteobacteria	Alphaproteobacteria	Rhizobiales	ND	ND
OTU179948	Seq19261341	3	11	25	11	15	Bacteria	ND	ND	ND	ND	ND
OTU179939	Seq8469403	0	0	2	0	0	Bacteria	Candidate division OD1	unclassified Candidate division OD1	ND	ND	ND
OTU179844	Seq13859739	1	2	7	2	4	Bacteria	Proteobacteria	Alphaproteobacteria	Rhodospirillales	Rhodospirillaceae	uncultured
OTU179694	Seq14822729	0	20	0	0	13	Bacteria	Candidate division OD1	unclassified Candidate division OD1	ND	ND	ND
OTU179636	Seq687694	0	1	0	0	3	Bacteria	Actinobacteria	Actinobacteria	Micrococcales	Micrococcaceae	Arthrobacter
OTU17961	Seq13227152	0	3	1	0	274	Bacteria	Proteobacteria	Alphaproteobacteria	Rhizobiales	Aurantimonadaceae	ND
OTU179525	Seq13456364	0	9	15	0	54	Bacteria	Proteobacteria	Alphaproteobacteria	Rhizobiales	Methylobacteriaceae	Methylobacterium
OTU179504	Seq15284421	1	2	1	8	3	Bacteria	Firmicutes	Bacilli	Bacillales	Staphylococcaceae	Staphylococcus
OTU179433	Seq4307162	0	8	0	0	23	Bacteria	Proteobacteria	Gammaproteobacteria	Pseudomonadales	Moraxellaceae	Enhydrobacter
OTU179418	Seq895793	0	9	1	0	12	Bacteria	Proteobacteria	Alphaproteobacteria	Rhodospirillales	Acetobacteraceae	ND
OTU17939	Seq2455729	0	1	0	0	2	Bacteria	Proteobacteria	Alphaproteobacteria	Rhodospirillales	Rhodospirillaceae	uncultured
OTU179308	Seq15555087	0	22	2	0	10	Bacteria	Proteobacteria	unclassified Proteobacteria	ND	ND	ND
OTU179239	Seq1504123	17	0	1	1	0	Bacteria	Proteobacteria	Alphaproteobacteria	ND	ND	ND
OTU179185	Seq6836742	1	0	0	0	0	Bacteria	Firmicutes	Bacilli	Lactobacillales	Streptococcaceae	Streptococcus
OTU179150	Seq5125582	0	0	5	0	0	Bacteria	Proteobacteria	Betaproteobacteria	ND	ND	ND
OTU179012	Seq8760227	2	0	0	78	0	Bacteria	Cyanobacteria	unclassified Cyanobacteria	ND	ND	ND
OTU178963	Seq15307016	0	0	2	0	0	Bacteria	Proteobacteria	Betaproteobacteria	Burkholderiales	Oxalobacteraceae	Janthinobacterium
OTU17896	Seq6685393	0	2	2	0	1	Bacteria	Bacteroidetes	Bacteroidia	Bacteroidales	Rs-E47 termite group	ND
OTU178903	Seq10627238	0	0	1	0	0	Bacteria	Actinobacteria	Actinobacteria	Micrococcales	Microbacteriaceae	ND
OTU17889	Seq2468063	0	0	1	0	0	Bacteria	Actinobacteria	Actinobacteria	Kineosporiales	Kineosporiaceae	ND
OTU178658	Seq10528145	0	2	0	0	6	Bacteria	Actinobacteria	Actinobacteria	Micrococcales	Dermabacteraceae	Brachybacterium
OTU178657	Seq14007848	0	1	2	0	5	Bacteria	ND	ND	ND	ND	ND
OTU178545	Seq788837	0	0	2	0	0	Bacteria	Proteobacteria	Gammaproteobacteria	Pseudomonadales	Moraxellaceae	Alkanindiges
OTU17846	Seq8961323	0	6	1	0	31	Bacteria	Firmicutes	Clostridia	Clostridiales	Ruminococcaceae	Faecalibacterium
OTU178224	Seq11175015	2	0	13	0	0	Bacteria	Proteobacteria	Betaproteobacteria	Burkholderiales	Oxalobacteraceae	ND
OTU178158	Seq6716189	1	0	0	10	0	Bacteria	Actinobacteria	unclassified Actinobacteria	ND	ND	ND
OTU178048	Seq9959239	4	28	21	70	99	Bacteria	Bacteroidetes	Flavobacteria	Flavobacteriales	Blattabacteriaceae	ND
OTU178004	Seq4860201	4	0	0	0	0	Bacteria	Actinobacteria	Actinobacteria	Corynebacteriales	Corynebacteriaceae	Corynebacterium
OTU177942	Seq7127317	3	0	0	0	0	Bacteria	Actinobacteria	Thermoleophilia	Solirubrobacterales	Solirubrobacteraceae	Solirubrobacter
OTU177885	Seq10948335	7	0	1	4	0	Bacteria	Firmicutes	Bacilli	Bacillales	Staphylococcaceae	Staphylococcus
OTU177870	Seq14028804	0	7	2	0	7	Bacteria	Proteobacteria	Gammaproteobacteria	Oceanospirillales	Halomonadaceae	Halomonas
OTU177828	Seq5322331	0	0	7	0	0	Bacteria	Bacteroidetes	Sphingobacteriia	Sphingobacteriales	Chitinophagaceae	uncultured
OTU177763	Seq17948538	0	0	4	0	0	Bacteria	Proteobacteria	Alphaproteobacteria	Rhizobiales	1174-901-12	ND
OTU177759	Seq11388012	1	1	2	1	1	Bacteria	ND	ND	ND	ND	ND
OTU177677	Seq11984974	0	0	10	0	0	Bacteria	Proteobacteria	Betaproteobacteria	Burkholderiales	Oxalobacteraceae	Massilia
OTU177602	Seq16853275	0	2	0	0	3	Bacteria	Bacteroidetes	Flavobacteria	Flavobacteriales	Blattabacteriaceae	ND
OTU177572	Seq7004986	1	0	0	0	0	Bacteria	Firmicutes	Bacilli	Bacillales	Planococcaceae	Sporosarcina
OTU177522	Seq12855838	0	0	2	0	0	Bacteria	Proteobacteria	Alphaproteobacteria	Rhodospirillales	Acetobacteraceae	ND
OTU177477	Seq2401973	0	0	3	0	0	Bacteria	Proteobacteria	Alphaproteobacteria	Sphingomonadales	Sphingomonadaceae	Sphingomonas
OTU177334	Seq519233	2	7	3	3	2	Bacteria	Actinobacteria	Actinobacteria	ND	ND	ND
OTU17731	Seq15640222	1	0	0	3	0	Bacteria	Firmicutes	Bacilli	Bacillales	Bacillaceae	Bacillus
OTU177285	Seq18629630	0	3	5	0	11	Bacteria	Bacteroidetes	Flavobacteria	Flavobacteriales	Blattabacteriaceae	ND
OTU177266	Seq16684372	0	12	5	0	18	Bacteria	Proteobacteria	Alphaproteobacteria	Sphingomonadales	Sphingomonadaceae	Sphingomonas
OTU177246	Seq929799	1	0	1	4	0	Bacteria	Proteobacteria	Alphaproteobacteria	Rhizobiales	ND	ND
OTU177046	Seq6576723	0	0	2	0	0	Bacteria	Proteobacteria	Gammaproteobacteria	Pseudomonadales	Moraxellaceae	Enhydrobacter
OTU177041	Seq18939423	0	1	0	0	3	Bacteria	Proteobacteria	Gammaproteobacteria	ND	ND	ND
OTU177002	Seq3962113	0	1	0	0	5	Bacteria	Firmicutes	Bacilli	Bacillales	Planococcaceae	Incertae Sedis
OTU176940	Seq2294398	0	2	0	0	4	Bacteria	Actinobacteria	Actinobacteria	Corynebacteriales	Corynebacteriaceae	Corynebacterium
OTU176910	Seq8349444	1	1	0	2	6	Bacteria	Proteobacteria	Gammaproteobacteria	Alteromonadales	Pseudoalteromonadaceae	ND
OTU176909	Seq11492693	0	1	0	0	17	Bacteria	Bacteroidetes	Cytophagia	Cytophagales	Cytophagaceae	Dyadobacter
OTU176883	Seq7648594	1	1	6	1	2	Bacteria	ND	ND	ND	ND	ND
OTU176690	Seq5737146	0	0	2	0	0	Bacteria	Actinobacteria	Actinobacteria	Micrococcales	Micrococcaceae	Arthrobacter
OTU176666	Seq18752772	0	12	0	0	5	Bacteria	Bacteroidetes	Flavobacteria	Flavobacteriales	Flavobacteriaceae	Capnocytophaga
OTU176316	Seq17173132	0	3	0	0	1	Bacteria	Candidate division TM7	unclassified Candidate division TM7	ND	ND	ND
OTU17629	Seq6262382	5	0	1	0	0	Bacteria	Firmicutes	Clostridia	Clostridiales	Family XI Incertae Sedis	Finegoldia
OTU176252	Seq5176829	0	0	5	0	0	Bacteria	Proteobacteria	Betaproteobacteria	Burkholderiales	ND	ND
OTU176223	Seq616917	0	1	0	0	4	Bacteria	Actinobacteria	Actinobacteria	Micrococcales	Brevibacteriaceae	Brevibacterium
OTU176146	Seq18934720	0	4	0	0	2	Bacteria	Proteobacteria	Betaproteobacteria	ND	ND	ND
OTU17614	Seq14608828	0	0	64	0	0	Bacteria	Proteobacteria	Alphaproteobacteria	Rhodospirillales	Acetobacteraceae	uncultured
OTU176095	Seq3492679	23	4	28	9	12	Bacteria	Actinobacteria	Actinobacteria	Micrococcales	Micrococcaceae	Arthrobacter
OTU176089	Seq954236	2	1	0	0	2	Bacteria	Proteobacteria	Gammaproteobacteria	Xanthomonadales	Xanthomonadaceae	Pseudoxanthomonas
OTU176019	Seq755563	0	3	0	0	5	Bacteria	Bacteroidetes	Bacteroidia	Bacteroidales	Rs-E47 termite group	ND
OTU176000	Seq8468451	1	0	5	2	0	Bacteria	Proteobacteria	Alphaproteobacteria	Rhizobiales	Methylobacteriaceae	Methylobacterium
OTU175995	Seq16943456	0	7	0	0	6	Bacteria	Proteobacteria	unclassified Proteobacteria	ND	ND	ND
OTU175978	Seq17532986	0	0	1	0	0	Bacteria	Proteobacteria	Alphaproteobacteria	Sphingomonadales	Sphingomonadaceae	Sphingomonas
OTU175963	Seq1691207	0	4	0	0	1	Bacteria	Actinobacteria	Actinobacteria	Micrococcales	ND	ND
OTU175837	Seq3203367	0	0	1	0	0	Bacteria	Proteobacteria	Alphaproteobacteria	Rhodobacterales	Rhodobacteraceae	Paracoccus
OTU175765	Seq20033565	0	2	1	0	7	Bacteria	Proteobacteria	Gammaproteobacteria	Oceanospirillales	Halomonadaceae	ND
OTU175703	Seq7475620	0	1	0	0	4	Bacteria	Actinobacteria	Actinobacteria	Corynebacteriales	Corynebacteriaceae	Corynebacterium
OTU175685	Seq7637446	0	20	0	0	26	Bacteria	Proteobacteria	Alphaproteobacteria	Rhizobiales	1174-901-12	ND
OTU175683	Seq12178611	0	1	0	0	6	Bacteria	Actinobacteria	Thermoleophilia	Solirubrobacterales	ND	ND
OTU175623	Seq17553321	0	0	60	0	0	Bacteria	Proteobacteria	Alphaproteobacteria	Caulobacterales	Caulobacteraceae	Caulobacter
OTU17557	Seq446571	0	2	34	0	19	Bacteria	Proteobacteria	Alphaproteobacteria	Rhodospirillales	Rhodospirillaceae	uncultured
OTU175449	Seq2051180	0	2	1	0	4	Bacteria	Actinobacteria	Actinobacteria	Corynebacteriales	Corynebacteriaceae	Corynebacterium
OTU175399	Seq9294058	0	0	24	0	0	Bacteria	ND	ND	ND	ND	ND
OTU175303	Seq17996354	0	3	0	0	32	Bacteria	Armatimonadetes	unclassified Armatimonadetes	ND	ND	ND
OTU175177	Seq13840970	0	0	1	0	0	Bacteria	Proteobacteria	Alphaproteobacteria	Rhizobiales	1174-901-12	ND
OTU17515	Seq5140768	1	0	2	1	0	Bacteria	Actinobacteria	Actinobacteria	Micrococcales	Micrococcaceae	Rothia
OTU175141	Seq19835115	8	1	8	1	3	Bacteria	Proteobacteria	Gammaproteobacteria	Pasteurellales	Pasteurellaceae	Haemophilus
OTU175078	Seq15233383	0	0	1	0	0	Bacteria	Candidate division TM7	unclassified Candidate division TM7	ND	ND	ND
OTU175055	Seq902257	0	1	0	0	3	Bacteria	Proteobacteria	Gammaproteobacteria	Alteromonadales	Pseudoalteromonadaceae	ND
OTU174997	Seq4611999	0	6	0	0	4	Bacteria	Proteobacteria	Gammaproteobacteria	Alteromonadales	Pseudoalteromonadaceae	ND
OTU174980	Seq3523466	0	1	3	0	2	Bacteria	Actinobacteria	Actinobacteria	Frankiales	Geodermatophilaceae	ND
OTU174956	Seq7516277	0	1	4	0	2	Bacteria	ND	ND	ND	ND	ND
OTU17490	Seq2293886	0	3	0	0	4	Bacteria	ND	ND	ND	ND	ND
OTU174879	Seq13320598	0	1	0	0	1	Bacteria	Firmicutes	unclassified Firmicutes	ND	ND	ND
OTU174845	Seq10973295	3	1	2	4	1	Bacteria	Actinobacteria	Actinobacteria	Micrococcales	Micrococcaceae	Arthrobacter
OTU174803	Seq15142167	3	0	0	0	0	Bacteria	Firmicutes	Bacilli	Lactobacillales	Streptococcaceae	Streptococcus
OTU174770	Seq15535054	0	3	0	0	9	Bacteria	Proteobacteria	Epsilonproteobacteria	Campylobacterales	Campylobacteraceae	Arcobacter
OTU174728	Seq3157300	0	2	0	0	3	Bacteria	Actinobacteria	Actinobacteria	Micrococcales	Brevibacteriaceae	Brevibacterium
OTU174703	Seq1760399	0	9	3	0	7	Bacteria	Proteobacteria	Alphaproteobacteria	Rhodospirillales	Acetobacteraceae	uncultured
OTU174646	Seq2568289	2	7	3	16	16	Bacteria	Proteobacteria	Gammaproteobacteria	Oceanospirillales	Halomonadaceae	Halomonas
OTU17455	Seq18953625	1	0	5	0	0	Bacteria	Proteobacteria	Alphaproteobacteria	Rhizobiales	Aurantimonadaceae	Aureimonas
OTU174529	Seq9626493	1	3	5	2	2	Bacteria	ND	ND	ND	ND	ND
OTU174392	Seq17661365	0	4	0	0	9	Bacteria	Proteobacteria	unclassified Proteobacteria	ND	ND	ND
OTU174365	Seq18223945	0	17	0	0	16	Bacteria	Bacteroidetes	Bacteroidia	Bacteroidales	Rs-E47 termite group	ND
OTU174351	Seq11377225	0	0	1	0	0	Bacteria	Actinobacteria	Actinobacteria	Micrococcales	Microbacteriaceae	ND
OTU174254	Seq5461660	0	1	0	0	24	Bacteria	Bacteroidetes	Flavobacteria	Flavobacteriales	Flavobacteriaceae	Capnocytophaga
OTU174156	Seq11576319	0	5	1	0	13	Archaea	ND	ND	ND	ND	ND
OTU174045	Seq15570197	0	0	1	0	0	Bacteria	Actinobacteria	Actinobacteria	Kineosporiales	Kineosporiaceae	Pseudokineococcus
OTU174040	Seq8543796	0	9	0	0	23	Bacteria	Proteobacteria	Alphaproteobacteria	Rhizobiales	Rhodobiaceae	Rhodobium
OTU174030	Seq15756267	0	1	1	0	1	Bacteria	Proteobacteria	Gammaproteobacteria	Pseudomonadales	Pseudomonadaceae	Pseudomonas
OTU174009	Seq11530292	0	8	0	0	10	Bacteria	Actinobacteria	Actinobacteria	Micrococcales	Brevibacteriaceae	Brevibacterium
OTU17395	Seq2176470	1	0	0	3	0	Bacteria	Firmicutes	Clostridia	Clostridiales	Ruminococcaceae	uncultured
OTU173948	Seq14393455	0	1	0	0	2	Bacteria	Proteobacteria	Betaproteobacteria	Burkholderiales	Comamonadaceae	Comamonas
OTU173806	Seq1543181	0	1	4	0	1	Bacteria	Proteobacteria	Alphaproteobacteria	Sphingomonadales	Sphingomonadaceae	Sphingomonas
OTU17378	Seq10772728	0	2	6	0	3	Bacteria	Firmicutes	Bacilli	Bacillales	Staphylococcaceae	Staphylococcus
OTU173767	Seq4702328	0	1	0	0	6	Bacteria	Proteobacteria	Gammaproteobacteria	Pseudomonadales	Moraxellaceae	Alkanindiges
OTU173728	Seq16153911	0	3	0	0	11	Bacteria	Proteobacteria	Alphaproteobacteria	ND	ND	ND
OTU17369	Seq9285125	0	0	1	0	0	Bacteria	Proteobacteria	Deltaproteobacteria	Myxococcales	uncultured	ND
OTU173677	Seq5479405	0	16	0	0	16	Bacteria	ND	ND	ND	ND	ND
OTU173640	Seq3336183	3	0	0	0	0	Bacteria	Actinobacteria	Actinobacteria	Frankiales	Nakamurellaceae	Nakamurella
OTU173608	Seq19488472	0	1	0	0	12	Bacteria	Planctomycetes	Planctomycetacia	Planctomycetales	Planctomycetaceae	p-1088-a5 gut group
OTU17352	Seq9602795	2	0	0	5	0	Bacteria	Proteobacteria	Alphaproteobacteria	Rhodospirillales	Acetobacteraceae	Acidiphilium
OTU173518	Seq1631678	0	2	0	0	2	Bacteria	Proteobacteria	Gammaproteobacteria	ND	ND	ND
OTU173511	Seq3843445	3	1	0	0	2	Bacteria	ND	ND	ND	ND	ND
OTU173457	Seq19503812	0	0	1	0	0	Bacteria	Firmicutes	Bacilli	ND	ND	ND
OTU173454	Seq10127652	0	0	4	0	0	Bacteria	ND	ND	ND	ND	ND
OTU173423	Seq14239133	1	2	0	0	4	Bacteria	Proteobacteria	Gammaproteobacteria	ND	ND	ND
OTU17342	Seq11938932	0	0	3	0	0	Bacteria	Proteobacteria	Gammaproteobacteria	ND	ND	ND
OTU173067	Seq18836932	0	22	12	0	30	Bacteria	Actinobacteria	Actinobacteria	Micrococcales	Micrococcaceae	Rothia
OTU173009	Seq16522289	0	2	1	0	3	Bacteria	Proteobacteria	unclassified Proteobacteria	ND	ND	ND
OTU172933	Seq2110853	0	1	1	0	2	Bacteria	Proteobacteria	Gammaproteobacteria	Pseudomonadales	Pseudomonadaceae	Pseudomonas
OTU172900	Seq468512	22	0	0	0	0	Bacteria	Proteobacteria	Gammaproteobacteria	ND	ND	ND
OTU172860	Seq18203017	0	1	2	0	3	Bacteria	Proteobacteria	Alphaproteobacteria	Rhizobiales	1174-901-12	ND
OTU172847	Seq2535191	0	22	0	0	22	Bacteria	Firmicutes	Bacilli	ND	ND	ND
OTU172806	Seq17871934	0	4	0	0	8	Bacteria	Proteobacteria	Gammaproteobacteria	Pseudomonadales	Moraxellaceae	Enhydrobacter
OTU172734	Seq19677554	0	4	0	0	6	Bacteria	Actinobacteria	Actinobacteria	Corynebacteriales	Corynebacteriaceae	Corynebacterium
OTU172671	Seq18218707	0	1	1	0	14	Bacteria	Proteobacteria	Gammaproteobacteria	Oceanospirillales	Halomonadaceae	ND
OTU172595	Seq13129389	3	0	0	0	0	Bacteria	Firmicutes	Clostridia	Clostridiales	Family XI Incertae Sedis	Anaerococcus
OTU172522	Seq16062943	0	0	6	0	0	Bacteria	ND	ND	ND	ND	ND
OTU172477	Seq7666141	0	1	3	0	1	Bacteria	ND	ND	ND	ND	ND
OTU172453	Seq18152063	41	1	0	46	58	Bacteria	Cyanobacteria	unclassified Cyanobacteria	ND	ND	ND
OTU172445	Seq19677879	3	9	39	29	26	Bacteria	Proteobacteria	Alphaproteobacteria	Rhizobiales	Methylobacteriaceae	Methylobacterium
OTU172368	Seq16892685	0	1	10	0	1	Bacteria	Bacteroidetes	Cytophagia	Cytophagales	Cytophagaceae	ND
OTU172350	Seq4717153	0	0	1	0	0	Bacteria	ND	ND	ND	ND	ND
OTU172315	Seq2619938	0	4	3	0	4	Bacteria	Proteobacteria	Alphaproteobacteria	Rickettsiales	Rickettsiaceae	Rickettsia
OTU172305	Seq4495898	0	1	0	0	2	Bacteria	Proteobacteria	Gammaproteobacteria	Oceanospirillales	Oceanospirillaceae	Marinospirillum
OTU172139	Seq9436296	0	14	29	0	7	Bacteria	Proteobacteria	Gammaproteobacteria	ND	ND	ND
OTU172007	Seq13308965	1	1	3	29	7	Bacteria	Proteobacteria	Gammaproteobacteria	Vibrionales	Vibrionaceae	ND
OTU171847	Seq8376572	0	1	3	0	2	Bacteria	Proteobacteria	Alphaproteobacteria	Rhodospirillales	Rhodospirillaceae	uncultured
OTU171763	Seq1709567	0	0	2	0	0	Bacteria	Proteobacteria	Gammaproteobacteria	ND	ND	ND
OTU171745	Seq10807794	0	0	2	0	0	Bacteria	Proteobacteria	Betaproteobacteria	Burkholderiales	ND	ND
OTU171625	Seq14067894	1	0	0	0	0	Bacteria	Proteobacteria	Alphaproteobacteria	Sphingomonadales	ND	ND
OTU171590	Seq8779970	0	1	1	0	3	Bacteria	Cyanobacteria	unclassified Cyanobacteria	ND	ND	ND
OTU17153	Seq12298120	0	14	0	0	13	Bacteria	Bacteroidetes	Bacteroidia	Bacteroidales	Rikenellaceae	RC9 gut group
OTU171421	Seq19732358	1	3	0	4	14	Bacteria	Proteobacteria	Gammaproteobacteria	ND	ND	ND
OTU171369	Seq19633964	0	2	0	0	2	Bacteria	Proteobacteria	Alphaproteobacteria	Rhizobiales	1174-901-12	ND
OTU17126	Seq12387888	0	1	4	0	3	Bacteria	Proteobacteria	Alphaproteobacteria	Rhodospirillales	Rhodospirillaceae	uncultured
OTU171091	Seq2841723	0	1	0	0	7	Bacteria	Proteobacteria	Gammaproteobacteria	Pseudomonadales	Moraxellaceae	Alkanindiges
OTU171005	Seq12027905	0	2	0	0	20	Bacteria	Bacteroidetes	Flavobacteria	Flavobacteriales	Blattabacteriaceae	ND
OTU171003	Seq1320717	1	0	0	9	0	Bacteria	Cyanobacteria	unclassified Cyanobacteria	ND	ND	ND
OTU170995	Seq19634746	0	0	1	0	0	Bacteria	Bacteroidetes	Cytophagia	Cytophagales	Cytophagaceae	ND
OTU170966	Seq5882846	0	0	1	0	0	Bacteria	Proteobacteria	Gammaproteobacteria	ND	ND	ND
OTU170919	Seq19426455	1	0	0	4	0	Bacteria	Proteobacteria	Alphaproteobacteria	Sphingomonadales	Sphingomonadaceae	Sphingomonas
OTU170901	Seq19153505	0	0	8	0	0	Bacteria	Proteobacteria	Betaproteobacteria	Burkholderiales	Oxalobacteraceae	Massilia
OTU17086	Seq10395803	2	0	4	4	0	Bacteria	Proteobacteria	Alphaproteobacteria	Rhodobacterales	Rhodobacteraceae	ND
OTU170834	Seq15004511	0	1	1	0	2	Bacteria	Bacteroidetes	Flavobacteria	Flavobacteriales	Blattabacteriaceae	ND
OTU170664	Seq11118906	0	1	0	0	4	Bacteria	Actinobacteria	Actinobacteria	Micrococcales	Microbacteriaceae	ND
OTU17061	Seq3964271	0	1	1	0	2	Bacteria	Proteobacteria	Betaproteobacteria	Burkholderiales	Comamonadaceae	ND
OTU170574	Seq8387056	0	2	0	0	3	Bacteria	Bacteroidetes	Bacteroidia	Bacteroidales	Rs-E47 termite group	ND
OTU170566	Seq17018467	2	0	0	0	0	Bacteria	Firmicutes	Bacilli	Lactobacillales	Streptococcaceae	Streptococcus
OTU170513	Seq19064	6	23	4	3	4	Bacteria	Bacteroidetes	Bacteroidia	Bacteroidales	Rs-E47 termite group	ND
OTU170307	Seq4223521	0	1	0	0	18	Bacteria	Proteobacteria	Alphaproteobacteria	Rickettsiales	Rickettsiaceae	Rickettsia
OTU170156	Seq3365812	0	2	4	0	4	Bacteria	Proteobacteria	Gammaproteobacteria	ND	ND	ND
OTU170070	Seq17788431	1	0	0	0	0	Bacteria	Cyanobacteria	unclassified Cyanobacteria	ND	ND	ND
OTU170049	Seq5959461	0	2	4	0	22	Bacteria	Proteobacteria	Alphaproteobacteria	Rhizobiales	Bradyrhizobiaceae	Rhodopseudomonas
OTU170017	Seq16827163	8	1	0	0	1	Bacteria	Actinobacteria	Actinobacteria	Corynebacteriales	Corynebacteriaceae	Corynebacterium
OTU169986	Seq6894525	6	0	0	0	0	Bacteria	Bacteroidetes	Flavobacteria	Flavobacteriales	Flavobacteriaceae	Capnocytophaga
OTU169858	Seq6851696	1	3	5	2	2	Bacteria	Proteobacteria	Betaproteobacteria	Burkholderiales	ND	ND
OTU169804	Seq6904587	0	0	2	0	0	Bacteria	Actinobacteria	Actinobacteria	Actinomycetales	Actinomycetaceae	Actinomyces
OTU169755	Seq14508373	0	5	1	0	4	Bacteria	Proteobacteria	Gammaproteobacteria	Xanthomonadales	Xanthomonadaceae	Stenotrophomonas
OTU169709	Seq14642380	1	3	4	1	6	Bacteria	Proteobacteria	Alphaproteobacteria	Rhizobiales	ND	ND
OTU169670	Seq9117220	0	1	0	0	1	Bacteria	Actinobacteria	Actinobacteria	ND	ND	ND
OTU169628	Seq10729202	0	4	0	0	7	Bacteria	Proteobacteria	Alphaproteobacteria	Rhodospirillales	Acetobacteraceae	Acidiphilium
OTU169603	Seq2538467	0	0	1	0	0	Bacteria	Proteobacteria	Gammaproteobacteria	Legionellales	Coxiellaceae	Aquicella
OTU169563	Seq19630358	1	0	15	3	0	Bacteria	Proteobacteria	Betaproteobacteria	Burkholderiales	Oxalobacteraceae	Massilia
OTU169510	Seq5054138	0	35	0	0	62	Bacteria	Proteobacteria	Alphaproteobacteria	Rickettsiales	LWSR-14	ND
OTU1694	Seq16006944	2	0	5	0	0	Bacteria	Proteobacteria	Alphaproteobacteria	Rhizobiales	ND	ND
OTU16932	Seq9521167	0	2	9	0	1	Bacteria	Proteobacteria	Gammaproteobacteria	Pseudomonadales	Pseudomonadaceae	Pseudomonas
OTU169308	Seq8944955	0	1	5	0	1	Bacteria	ND	ND	ND	ND	ND
OTU169123	Seq15095983	2	0	1	0	0	Bacteria	Proteobacteria	Gammaproteobacteria	Enterobacteriales	Enterobacteriaceae	Buttiauxella
OTU169055	Seq2664279	0	5	0	0	2	Bacteria	Bacteroidetes	Bacteroidia	Bacteroidales	Rs-E47 termite group	ND
OTU168997	Seq14912174	0	6	0	0	10	Bacteria	Proteobacteria	Alphaproteobacteria	Sphingomonadales	Sphingomonadaceae	Sphingomonas
OTU168931	Seq15527633	2	1	2	3	4	Bacteria	Proteobacteria	Gammaproteobacteria	ND	ND	ND
OTU168825	Seq18648585	0	2	0	0	8	Bacteria	Actinobacteria	Actinobacteria	Corynebacteriales	Corynebacteriaceae	Corynebacterium
OTU168756	Seq10924001	0	0	3	0	0	Bacteria	ND	ND	ND	ND	ND
OTU168566	Seq14581861	0	1	0	0	3	Bacteria	Proteobacteria	unclassified Proteobacteria	ND	ND	ND
OTU168529	Seq17887204	0	1	0	0	24	Bacteria	Firmicutes	Bacilli	Bacillales	Thermoactinomycetaceae	ND
OTU168499	Seq17482672	126	28	18	13	26	Bacteria	Firmicutes	Clostridia	Clostridiales	Family XI Incertae Sedis	Finegoldia
OTU168488	Seq8602977	0	51	1	0	20	Bacteria	Proteobacteria	Gammaproteobacteria	Pseudomonadales	Moraxellaceae	Enhydrobacter
OTU168479	Seq11332902	0	0	2	0	0	Bacteria	Proteobacteria	Alphaproteobacteria	Rhodobacterales	Rhodobacteraceae	Paracoccus
OTU168368	Seq18510870	2	0	0	1	0	Bacteria	Actinobacteria	Actinobacteria	Kineosporiales	Kineosporiaceae	ND
OTU168336	Seq17963811	0	0	1	0	0	Bacteria	Bacteroidetes	Cytophagia	Cytophagales	Cytophagaceae	ND
OTU168314	Seq5445046	2	0	0	0	0	Bacteria	Firmicutes	Bacilli	Bacillales	Paenibacillaceae	Paenibacillus
OTU168303	Seq16801561	0	2	5	0	2	Bacteria	Proteobacteria	Gammaproteobacteria	ND	ND	ND
OTU168134	Seq3943186	0	0	1	0	0	Bacteria	Proteobacteria	Alphaproteobacteria	Rhodobacterales	Rhodobacteraceae	ND
OTU168097	Seq13488139	0	1	27	0	3	Bacteria	Proteobacteria	Betaproteobacteria	Burkholderiales	Oxalobacteraceae	Massilia
OTU168064	Seq1950351	8	0	13	0	0	Bacteria	Proteobacteria	Alphaproteobacteria	Rhizobiales	Aurantimonadaceae	Aureimonas
OTU168061	Seq10710277	0	0	2	0	0	Bacteria	Proteobacteria	Betaproteobacteria	Burkholderiales	ND	ND
OTU167932	Seq5119459	2	0	0	0	0	Bacteria	Actinobacteria	Actinobacteria	Micrococcales	Dermabacteraceae	Brachybacterium
OTU167903	Seq19157619	0	4	3	0	4	Bacteria	Proteobacteria	Gammaproteobacteria	Pseudomonadales	Pseudomonadaceae	Pseudomonas
OTU167845	Seq8431760	0	1	0	0	59	Bacteria	Actinobacteria	Actinobacteria	Frankiales	Frankiaceae	Frankia
OTU167842	Seq1761021	0	2	0	0	6	Bacteria	Proteobacteria	Gammaproteobacteria	Alteromonadales	Pseudoalteromonadaceae	ND
OTU167817	Seq19758577	0	0	1	0	0	Bacteria	Firmicutes	Bacilli	Bacillales	Staphylococcaceae	Staphylococcus
OTU167788	Seq1582890	0	2	1	0	1	Bacteria	Bacteroidetes	Bacteroidia	Bacteroidales	Rs-E47 termite group	ND
OTU167613	Seq6264199	0	0	1	0	0	Bacteria	Proteobacteria	Gammaproteobacteria	Pseudomonadales	Pseudomonadaceae	Pseudomonas
OTU167612	Seq11955962	0	3	0	0	5	Bacteria	Actinobacteria	Actinobacteria	Micrococcales	Dermabacteraceae	Brachybacterium
OTU167603	Seq9524552	0	0	1	0	0	Bacteria	Proteobacteria	Gammaproteobacteria	ND	ND	ND
OTU167521	Seq19714206	0	0	2	0	0	Bacteria	Proteobacteria	Gammaproteobacteria	ND	ND	ND
OTU167468	Seq2525439	0	0	17	0	0	Bacteria	Proteobacteria	Alphaproteobacteria	Rhizobiales	ND	ND
OTU167405	Seq15873946	0	11	6	0	5	Bacteria	Candidate division OD1	unclassified Candidate division OD1	ND	ND	ND
OTU167370	Seq4013794	0	0	1	0	0	Bacteria	Proteobacteria	Alphaproteobacteria	Sphingomonadales	Sphingomonadaceae	Sphingomonas
OTU167361	Seq13994497	1	0	2	1	0	Bacteria	Proteobacteria	Gammaproteobacteria	Enterobacteriales	Enterobacteriaceae	Buttiauxella
OTU167280	Seq16761547	0	2	0	0	1	Bacteria	Firmicutes	Bacilli	Lactobacillales	Lactobacillaceae	Lactobacillus
OTU167265	Seq3123094	0	1	2	0	1	Bacteria	Actinobacteria	Actinobacteria	Micrococcales	Microbacteriaceae	ND
OTU167084	Seq4156663	0	2	0	0	14	Bacteria	Firmicutes	Bacilli	Lactobacillales	Enterococcaceae	Enterococcus
OTU167059	Seq7138564	0	0	1	0	0	Bacteria	Proteobacteria	Gammaproteobacteria	ND	ND	ND
OTU166972	Seq15617859	0	0	1	0	0	Bacteria	Bacteroidetes	Cytophagia	Cytophagales	Cytophagaceae	ND
OTU166843	Seq2684002	1	0	1	1	0	Bacteria	Firmicutes	Bacilli	Lactobacillales	Streptococcaceae	Streptococcus
OTU166754	Seq6372019	0	14	0	0	46	Bacteria	Proteobacteria	Gammaproteobacteria	Pseudomonadales	Moraxellaceae	Enhydrobacter
OTU166727	Seq19655664	0	1	0	0	13	Bacteria	Proteobacteria	Alphaproteobacteria	Rhizobiales	ND	ND
OTU166703	Seq14975999	0	4	0	0	69	Bacteria	Proteobacteria	Gammaproteobacteria	Pseudomonadales	Moraxellaceae	Enhydrobacter
OTU166698	Seq18414420	0	2	0	0	4	Bacteria	Proteobacteria	Gammaproteobacteria	Alteromonadales	Pseudoalteromonadaceae	ND
OTU166656	Seq11843140	6	1	0	5	5	Bacteria	Actinobacteria	Actinobacteria	Corynebacteriales	Corynebacteriaceae	Corynebacterium
OTU166530	Seq1746210	2	1	0	0	1	Bacteria	Firmicutes	Bacilli	Lactobacillales	Streptococcaceae	Streptococcus
OTU166506	Seq196079	0	10	0	0	10	Bacteria	ND	ND	ND	ND	ND
OTU166502	Seq4490275	0	3	4	0	1	Bacteria	Firmicutes	Bacilli	Bacillales	Staphylococcaceae	Staphylococcus
OTU166422	Seq17580667	1	0	5	1	0	Bacteria	Proteobacteria	Betaproteobacteria	Burkholderiales	Oxalobacteraceae	ND
OTU166309	Seq492991	0	8	0	0	32	Bacteria	Proteobacteria	Deltaproteobacteria	Desulfuromonadales	GR-WP33-58	ND
OTU166303	Seq9380943	0	0	2	0	0	Bacteria	Proteobacteria	Alphaproteobacteria	Rhodospirillales	Rhodospirillaceae	uncultured
OTU166153	Seq7642696	0	9	13	0	61	Bacteria	Proteobacteria	Alphaproteobacteria	Rhizobiales	Methylobacteriaceae	Methylobacterium
OTU166124	Seq2282861	5	4	4	23	6	Bacteria	Proteobacteria	Alphaproteobacteria	Rhizobiales	ND	ND
OTU166060	Seq10237593	23	3	0	114	100	Bacteria	Cyanobacteria	unclassified Cyanobacteria	ND	ND	ND
OTU165854	Seq19604345	1	0	1	1	0	Bacteria	Proteobacteria	Alphaproteobacteria	Sphingomonadales	Sphingomonadaceae	Sphingomonas
OTU165781	Seq16525226	1	0	0	16	0	Bacteria	Bacteroidetes	Flavobacteria	Flavobacteriales	Blattabacteriaceae	ND
OTU16571	Seq6460840	0	0	3	0	0	Bacteria	Armatimonadetes	unclassified Armatimonadetes	ND	ND	ND
OTU165671	Seq4869551	0	1	2	0	5	Bacteria	Proteobacteria	Alphaproteobacteria	Rhizobiales	Methylobacteriaceae	Methylobacterium
OTU165636	Seq17005818	1	1	0	0	2	Bacteria	Bacteroidetes	Flavobacteria	Flavobacteriales	Blattabacteriaceae	ND
OTU165567	Seq13842412	0	0	1	0	0	Bacteria	Proteobacteria	Alphaproteobacteria	Rhodospirillales	Acetobacteraceae	Acidiphilium
OTU165552	Seq6792237	1	0	0	0	0	Bacteria	Candidate division TM7	unclassified Candidate division TM7	ND	ND	ND
OTU165531	Seq6465159	4	0	4	1	0	Bacteria	Proteobacteria	Gammaproteobacteria	Enterobacteriales	Enterobacteriaceae	Enterobacter
OTU165453	Seq18776093	0	71	1	0	47	Bacteria	Proteobacteria	Betaproteobacteria	ND	ND	ND
OTU165435	Seq1393698	0	0	96	0	0	Bacteria	Proteobacteria	Alphaproteobacteria	Rhizobiales	Hyphomicrobiaceae	Devosia
OTU165371	Seq261472	0	1	0	0	2	Bacteria	Bacteroidetes	Flavobacteria	Flavobacteriales	Blattabacteriaceae	ND
OTU165262	Seq19578219	0	0	3	0	0	Bacteria	Proteobacteria	Betaproteobacteria	Burkholderiales	Oxalobacteraceae	Massilia
OTU165117	Seq10875670	0	1	0	0	2	Bacteria	Proteobacteria	Alphaproteobacteria	Rickettsiales	Rickettsiaceae	Rickettsia
OTU164964	Seq3008180	0	2	0	0	4	Bacteria	Bacteroidetes	Flavobacteria	Flavobacteriales	Blattabacteriaceae	ND
OTU164889	Seq17179502	1	2	0	0	2	Bacteria	Proteobacteria	Gammaproteobacteria	ND	ND	ND
OTU164843	Seq6650173	0	0	1	0	0	Bacteria	Proteobacteria	Gammaproteobacteria	Pseudomonadales	Moraxellaceae	Alkanindiges
OTU164803	Seq7410531	6	0	0	0	0	Bacteria	Proteobacteria	unclassified Proteobacteria	ND	ND	ND
OTU164751	Seq13048130	0	6	17	0	6	Bacteria	Proteobacteria	Alphaproteobacteria	Rhizobiales	1174-901-12	ND
OTU164619	Seq18495543	0	2	1	0	1	Bacteria	Proteobacteria	Alphaproteobacteria	Rhizobiales	ND	ND
OTU164612	Seq8671573	0	14	44	0	46	Bacteria	Proteobacteria	Alphaproteobacteria	Rhodospirillales	Acetobacteraceae	ND
OTU164581	Seq15688526	0	0	1	0	0	Bacteria	Actinobacteria	Actinobacteria	Micrococcales	Microbacteriaceae	ND
OTU164516	Seq16388424	0	0	2	0	0	Bacteria	Proteobacteria	Alphaproteobacteria	Rhodospirillales	Rhodospirillaceae	uncultured
OTU16451	Seq11557175	0	0	1	0	0	Bacteria	Proteobacteria	Alphaproteobacteria	Sphingomonadales	Sphingomonadaceae	Sphingomonas
OTU164504	Seq19567791	0	8	0	0	76	Bacteria	Firmicutes	Bacilli	Lactobacillales	ND	ND
OTU164457	Seq8800446	0	2	1	0	1	Bacteria	Proteobacteria	Gammaproteobacteria	Pasteurellales	Pasteurellaceae	ND
OTU164338	Seq6283617	0	9	0	0	12	Bacteria	Candidate division OD1	unclassified Candidate division OD1	ND	ND	ND
OTU164269	Seq4242067	0	2	0	0	15	Bacteria	Proteobacteria	Alphaproteobacteria	Sphingomonadales	ND	ND
OTU164254	Seq10292941	39	79	0	31	22	Bacteria	Bacteroidetes	Bacteroidia	Bacteroidales	Rs-E47 termite group	ND
OTU164239	Seq12302325	0	4	0	0	3	Bacteria	Proteobacteria	Alphaproteobacteria	Rhizobiales	ND	ND
OTU16421	Seq17014406	0	3	0	0	4	Bacteria	Bacteroidetes	Bacteroidia	Bacteroidales	Rs-E47 termite group	ND
OTU164196	Seq13240451	0	6	49	0	5	Bacteria	ND	ND	ND	ND	ND
OTU164082	Seq19346622	1	9	0	9	21	Bacteria	Proteobacteria	Alphaproteobacteria	Rickettsiales	Rickettsiaceae	Rickettsia
OTU164000	Seq12704925	0	0	3	0	0	Bacteria	Proteobacteria	Alphaproteobacteria	Rhodospirillales	Rhodospirillaceae	uncultured
OTU163963	Seq11931861	0	7	0	0	3	Bacteria	Bacteroidetes	Bacteroidia	Bacteroidales	Rs-E47 termite group	ND
OTU163903	Seq10913007	7	24	14	1	28	Bacteria	Cyanobacteria	unclassified Cyanobacteria	ND	ND	ND
OTU163890	Seq8899094	0	0	2	0	0	Bacteria	Proteobacteria	Alphaproteobacteria	Rickettsiales	Rickettsiaceae	Rickettsia
OTU163854	Seq18921858	0	5	0	0	184	Bacteria	Bacteroidetes	Sphingobacteriia	Sphingobacteriales	NS11-12 marine group	ND
OTU163641	Seq18514709	0	0	2	0	0	Bacteria	Proteobacteria	Alphaproteobacteria	Rhodospirillales	Acetobacteraceae	Acidiphilium
OTU163606	Seq14940056	0	1	0	0	3	Bacteria	Proteobacteria	Alphaproteobacteria	Rickettsiales	Rickettsiaceae	Rickettsia
OTU163598	Seq2819759	0	2	0	0	1	Bacteria	Bacteroidetes	Flavobacteria	Flavobacteriales	Blattabacteriaceae	ND
OTU163591	Seq2194674	0	1	0	0	5	Bacteria	Actinobacteria	Actinobacteria	Micrococcales	Brevibacteriaceae	Brevibacterium
OTU163544	Seq12558423	0	1	0	0	4	Bacteria	Actinobacteria	Actinobacteria	Micrococcales	Dermabacteraceae	Brachybacterium
OTU163473	Seq14398961	1	2	1	1	6	Bacteria	ND	ND	ND	ND	ND
OTU163421	Seq12213734	0	1	0	0	4	Bacteria	Bacteroidetes	Flavobacteria	Flavobacteriales	Blattabacteriaceae	Candidatus Sulcia
OTU163311	Seq19571757	0	1	1	0	1	Bacteria	ND	ND	ND	ND	ND
OTU163258	Seq15857748	0	0	4	0	0	Bacteria	Proteobacteria	Alphaproteobacteria	Rhizobiales	ND	ND
OTU163243	Seq5922141	1	2	0	3	3	Bacteria	Proteobacteria	Alphaproteobacteria	Rickettsiales	Rickettsiaceae	Rickettsia
OTU16323	Seq4548731	0	0	1	0	0	Bacteria	Proteobacteria	Alphaproteobacteria	Rhodospirillales	Acetobacteraceae	ND
OTU163064	Seq16577809	1	1	0	1	3	Bacteria	Actinobacteria	Actinobacteria	ND	ND	ND
OTU16294	Seq6166792	0	3	0	0	53	Bacteria	Proteobacteria	unclassified Proteobacteria	ND	ND	ND
OTU162911	Seq8860690	0	2	0	0	4	Bacteria	Firmicutes	Bacilli	Lactobacillales	Aerococcaceae	Facklamia
OTU162890	Seq2760471	0	7	0	0	18	Bacteria	Proteobacteria	Betaproteobacteria	Burkholderiales	Burkholderiaceae	Lautropia
OTU162883	Seq16678892	0	2	0	0	12	Bacteria	Actinobacteria	Actinobacteria	Corynebacteriales	Corynebacteriaceae	Turicella
OTU162833	Seq6170122	0	0	1	0	0	Bacteria	Proteobacteria	Alphaproteobacteria	Rhizobiales	Aurantimonadaceae	ND
OTU162831	Seq3816797	1	3	6	42	33	Bacteria	Proteobacteria	Alphaproteobacteria	Rhodospirillales	Rhodospirillaceae	ND
OTU162788	Seq5618340	0	1	0	0	17	Bacteria	Planctomycetes	Planctomycetacia	Planctomycetales	Planctomycetaceae	uncultured
OTU162710	Seq15020952	0	1	1	0	226	Bacteria	Bacteroidetes	Flavobacteria	Flavobacteriales	Blattabacteriaceae	ND
OTU162608	Seq14860223	0	1	4	0	11	Bacteria	ND	ND	ND	ND	ND
OTU162547	Seq11239798	1	1	5	22	8	Bacteria	Bacteroidetes	Flavobacteria	Flavobacteriales	Blattabacteriaceae	ND
OTU162540	Seq12094800	0	0	5	0	0	Bacteria	Bacteroidetes	Sphingobacteriia	Sphingobacteriales	Chitinophagaceae	uncultured
OTU162521	Seq6819725	0	1	0	0	8	Bacteria	Firmicutes	Bacilli	Bacillales	Staphylococcaceae	Staphylococcus
OTU162452	Seq14404422	0	8	0	0	24	Bacteria	Proteobacteria	unclassified Proteobacteria	ND	ND	ND
OTU162397	Seq9783040	0	0	5	0	0	Bacteria	Proteobacteria	Betaproteobacteria	Burkholderiales	Comamonadaceae	Comamonas
OTU162280	Seq3880747	1	0	0	0	0	Bacteria	Proteobacteria	Alphaproteobacteria	Sphingomonadales	Sphingomonadaceae	Novosphingobium
OTU162274	Seq13361438	0	0	12	0	0	Bacteria	Proteobacteria	Alphaproteobacteria	Rhodospirillales	Rhodospirillaceae	uncultured
OTU162263	Seq17349686	0	1	3	0	4	Bacteria	Proteobacteria	Alphaproteobacteria	Rhizobiales	1174-901-12	ND
OTU162260	Seq13094926	0	1	0	0	5	Bacteria	Firmicutes	Bacilli	Bacillales	Staphylococcaceae	Staphylococcus
OTU162169	Seq19034682	0	0	1	0	0	Bacteria	Proteobacteria	Alphaproteobacteria	Rhizobiales	Methylobacteriaceae	Methylobacterium
OTU16193	Seq2739092	0	1	0	0	15	Bacteria	Actinobacteria	Actinobacteria	Frankiales	Frankiaceae	Frankia
OTU161909	Seq14998813	0	0	4	0	0	Bacteria	Proteobacteria	Gammaproteobacteria	Pseudomonadales	Pseudomonadaceae	Pseudomonas
OTU161821	Seq8050256	0	1	3	0	14	Bacteria	Proteobacteria	Gammaproteobacteria	Pasteurellales	Pasteurellaceae	ND
OTU16181	Seq18732632	7	0	3	80	0	Bacteria	Proteobacteria	Alphaproteobacteria	Rhodospirillales	Acetobacteraceae	Acidiphilium
OTU161797	Seq14121553	0	0	5	0	0	Bacteria	Bacteroidetes	Flavobacteria	Flavobacteriales	Flavobacteriaceae	Chryseobacterium
OTU161675	Seq11477532	18	10	4	62	38	Bacteria	Proteobacteria	Gammaproteobacteria	Legionellales	Coxiellaceae	Aquicella
OTU161621	Seq12993908	1	1	4	6	5	Bacteria	Proteobacteria	Alphaproteobacteria	Rhodobacterales	Rhodobacteraceae	Paracoccus
OTU161599	Seq2740307	0	1	2	0	6	Bacteria	Proteobacteria	Alphaproteobacteria	ND	ND	ND
OTU161546	Seq18546681	0	25	0	0	4	Bacteria	Proteobacteria	Alphaproteobacteria	Caulobacterales	Caulobacteraceae	Brevundimonas
OTU161165	Seq7326006	0	0	3	0	0	Bacteria	Actinobacteria	Actinobacteria	Micrococcales	Microbacteriaceae	uncultured
OTU161142	Seq18753939	0	1	1	0	14	Bacteria	Proteobacteria	Betaproteobacteria	Methylophilales	Methylophilaceae	ND
OTU161137	Seq19010644	0	1	0	0	2	Bacteria	Cyanobacteria	unclassified Cyanobacteria	ND	ND	ND
OTU161126	Seq5983283	1	0	0	0	0	Bacteria	Actinobacteria	Thermoleophilia	Solirubrobacterales	ND	ND
OTU161108	Seq1724874	0	3	0	0	1	Bacteria	Proteobacteria	Alphaproteobacteria	Rhizobiales	1174-901-12	ND
OTU161014	Seq2969200	0	1	1	0	1	Bacteria	Proteobacteria	Alphaproteobacteria	Rhodobacterales	Rhodobacteraceae	Rhodobacter
OTU160941	Seq9546799	0	0	18	0	0	Bacteria	ND	ND	ND	ND	ND
OTU160859	Seq984899	0	0	1	0	0	Bacteria	Proteobacteria	Deltaproteobacteria	Myxococcales	uncultured	ND
OTU160830	Seq2239517	0	1	0	0	141	Bacteria	Proteobacteria	Gammaproteobacteria	Pseudomonadales	Pseudomonadaceae	Pseudomonas
OTU160730	Seq8047384	0	3	0	0	10	Bacteria	Bacteroidetes	Bacteroidia	Bacteroidales	Rikenellaceae	ND
OTU160594	Seq5985131	1	0	2	0	0	Bacteria	Proteobacteria	Betaproteobacteria	Neisseriales	Neisseriaceae	uncultured
OTU160529	Seq20065661	0	6	0	0	29	Bacteria	Actinobacteria	Actinobacteria	Micrococcales	Brevibacteriaceae	Brevibacterium
OTU160443	Seq2510134	0	2	0	0	6	Bacteria	Proteobacteria	Alphaproteobacteria	ND	ND	ND
OTU160435	Seq12539838	0	2	0	0	2	Bacteria	Candidate division TM7	unclassified Candidate division TM7	ND	ND	ND
OTU16035	Seq13814982	3	4	0	0	4	Bacteria	Firmicutes	Bacilli	Bacillales	Thermoactinomycetaceae	ND
OTU160275	Seq19546305	1	0	0	1	0	Bacteria	Proteobacteria	Gammaproteobacteria	Pseudomonadales	Moraxellaceae	Enhydrobacter
OTU16025	Seq3616388	1	0	2	1	0	Bacteria	Proteobacteria	Alphaproteobacteria	Sphingomonadales	Sphingomonadaceae	Sphingomonas
OTU160211	Seq2037993	0	0	4	0	0	Bacteria	Bacteroidetes	Sphingobacteriia	Sphingobacteriales	Chitinophagaceae	uncultured
OTU160196	Seq7495541	0	0	1	0	0	Bacteria	Bacteroidetes	Sphingobacteriia	Sphingobacteriales	Chitinophagaceae	uncultured
OTU160054	Seq5929214	0	0	5	0	0	Bacteria	Proteobacteria	Gammaproteobacteria	Pseudomonadales	Pseudomonadaceae	Pseudomonas
OTU159955	Seq2220203	0	1	0	0	9	Bacteria	Proteobacteria	Alphaproteobacteria	ND	ND	ND
OTU159891	Seq9918467	0	0	5	0	0	Bacteria	Proteobacteria	Alphaproteobacteria	Sphingomonadales	Sphingomonadaceae	Sphingomonas
OTU159875	Seq7001569	0	1	13	0	6	Bacteria	Proteobacteria	Betaproteobacteria	Burkholderiales	Comamonadaceae	ND
OTU15986	Seq11085452	1	1	0	0	7	Bacteria	Firmicutes	Bacilli	Bacillales	Thermoactinomycetaceae	ND
OTU159840	Seq3433181	0	1	0	0	4	Bacteria	Proteobacteria	Alphaproteobacteria	ND	ND	ND
OTU159765	Seq9179110	0	2	1	0	2	Bacteria	Proteobacteria	Alphaproteobacteria	Rhizobiales	Methylobacteriaceae	Methylobacterium
OTU159739	Seq2219768	1	0	1	1	0	Bacteria	Actinobacteria	Actinobacteria	Micrococcales	Dermabacteraceae	Brachybacterium
OTU159544	Seq5831213	0	0	3	0	0	Bacteria	Proteobacteria	Alphaproteobacteria	Rhizobiales	Hyphomicrobiaceae	Devosia
OTU159418	Seq6751760	0	3	0	0	1	Bacteria	Candidate division TM7	unclassified Candidate division TM7	ND	ND	ND
OTU159396	Seq7696400	0	0	1	0	0	Bacteria	Proteobacteria	Alphaproteobacteria	Rhizobiales	Hyphomicrobiaceae	Devosia
OTU159361	Seq10963900	0	1	0	0	1	Bacteria	Proteobacteria	Gammaproteobacteria	ND	ND	ND
OTU15925	Seq6272057	0	0	2	0	0	Bacteria	Proteobacteria	Alphaproteobacteria	Rhodospirillales	Acetobacteraceae	uncultured
OTU159219	Seq10765902	0	2	0	0	15	Bacteria	Firmicutes	Clostridia	Clostridiales	Ruminococcaceae	Subdoligranulum
OTU159115	Seq4956618	0	0	3	0	0	Bacteria	Proteobacteria	Gammaproteobacteria	ND	ND	ND
OTU159109	Seq19632570	2	2	4	0	3	Bacteria	Firmicutes	Bacilli	Bacillales	Staphylococcaceae	Staphylococcus
OTU159101	Seq18240227	0	3	1	0	14	Bacteria	Bacteroidetes	Flavobacteria	Flavobacteriales	Blattabacteriaceae	ND
OTU158987	Seq11247550	0	0	11	0	0	Bacteria	Proteobacteria	Gammaproteobacteria	ND	ND	ND
OTU158966	Seq15397485	0	0	2	0	0	Bacteria	Proteobacteria	Gammaproteobacteria	Pseudomonadales	Pseudomonadaceae	Pseudomonas
OTU158950	Seq16660039	0	0	1	0	0	Bacteria	Proteobacteria	Alphaproteobacteria	Rhizobiales	Methylobacteriaceae	Methylobacterium
OTU158731	Seq12705051	0	1	1	0	10	Bacteria	Proteobacteria	Alphaproteobacteria	Rhizobiales	Methylobacteriaceae	Methylobacterium
OTU158728	Seq6922067	0	1	3	0	3	Bacteria	Proteobacteria	Betaproteobacteria	Burkholderiales	ND	ND
OTU158635	Seq1039049	0	0	5	0	0	Bacteria	Actinobacteria	Actinobacteria	Micrococcales	Microbacteriaceae	uncultured
OTU15851	Seq1363644	1	1	12	0	3	Bacteria	ND	ND	ND	ND	ND
OTU158506	Seq8950596	3	4	29	8	12	Bacteria	Proteobacteria	Alphaproteobacteria	Rhodospirillales	Rhodospirillaceae	uncultured
OTU158446	Seq529910	6	0	0	0	0	Bacteria	Firmicutes	Bacilli	Lactobacillales	Carnobacteriaceae	Dolosigranulum
OTU158251	Seq13555802	0	1	0	0	5	Bacteria	Candidate division OD1	unclassified Candidate division OD1	ND	ND	ND
OTU15824	Seq5527092	1	1	0	5	2	Bacteria	Proteobacteria	Betaproteobacteria	Burkholderiales	ND	ND
OTU158145	Seq3203381	0	0	1	0	0	Bacteria	ND	ND	ND	ND	ND
OTU158061	Seq2361726	0	899	461	0	266	Bacteria	Candidate division OD1	unclassified Candidate division OD1	ND	ND	ND
OTU158043	Seq6083831	0	0	6	0	0	Bacteria	Proteobacteria	Alphaproteobacteria	Sphingomonadales	Sphingomonadaceae	ND
OTU158	Seq8991236	0	14	2	0	42	Bacteria	Proteobacteria	Alphaproteobacteria	Rickettsiales	Rickettsiaceae	Rickettsia
OTU157961	Seq16122377	0	4	3	0	10	Bacteria	Actinobacteria	Actinobacteria	Micrococcales	Microbacteriaceae	ND
OTU157842	Seq17256861	0	0	7	0	0	Bacteria	Fusobacteria	Fusobacteriia	Fusobacteriales	Leptotrichiaceae	Leptotrichia
OTU157813	Seq9993828	0	0	4	0	0	Bacteria	ND	ND	ND	ND	ND
OTU157785	Seq1593245	8	5	8	107	44	Bacteria	Proteobacteria	Alphaproteobacteria	Rickettsiales	Rickettsiaceae	Rickettsia
OTU157738	Seq19505024	0	0	2	0	0	Bacteria	ND	ND	ND	ND	ND
OTU157669	Seq824519	0	0	3	0	0	Bacteria	Proteobacteria	Alphaproteobacteria	Rhizobiales	Methylobacteriaceae	Methylobacterium
OTU157568	Seq18429370	1	1	0	0	4	Bacteria	Candidate division OD1	unclassified Candidate division OD1	ND	ND	ND
OTU15745	Seq12395221	0	2	18	0	5	Bacteria	Actinobacteria	Actinobacteria	Micrococcales	Micrococcaceae	ND
OTU157441	Seq7567310	3	6	4	3	3	Bacteria	Proteobacteria	Betaproteobacteria	Burkholderiales	Comamonadaceae	Limnohabitans
OTU157407	Seq18712823	1	0	2	1	0	Bacteria	Bacteroidetes	Flavobacteria	Flavobacteriales	Blattabacteriaceae	ND
OTU157320	Seq16066236	0	12	0	0	7	Bacteria	Actinobacteria	Actinobacteria	Micrococcales	Microbacteriaceae	Agromyces
OTU157309	Seq9861957	0	0	1	0	0	Bacteria	Proteobacteria	Alphaproteobacteria	Rhizobiales	Bradyrhizobiaceae	Rhodopseudomonas
OTU157228	Seq9204175	0	0	1	0	0	Bacteria	Proteobacteria	Alphaproteobacteria	Rhodobacterales	Rhodobacteraceae	Paracoccus
OTU157149	Seq18071866	2	1	1	0	2	Bacteria	Firmicutes	Bacilli	Bacillales	Staphylococcaceae	Staphylococcus
OTU156960	Seq15466923	2	2	0	0	1	Bacteria	Actinobacteria	Actinobacteria	Corynebacteriales	Corynebacteriaceae	Corynebacterium
OTU156953	Seq5734859	58	0	2	0	0	Bacteria	ND	ND	ND	ND	ND
OTU156925	Seq15874293	5	15	10	56	43	Bacteria	Proteobacteria	Alphaproteobacteria	Rickettsiales	Rickettsiaceae	Rickettsia
OTU156827	Seq12522411	1	29	0	14	6	Bacteria	Bacteroidetes	Bacteroidia	Bacteroidales	Rs-E47 termite group	ND
OTU156817	Seq17607766	1	18	0	33	42	Bacteria	Proteobacteria	Gammaproteobacteria	Legionellales	Coxiellaceae	Aquicella
OTU15676	Seq14681905	0	0	1	0	0	Bacteria	Proteobacteria	Gammaproteobacteria	Pseudomonadales	Moraxellaceae	Enhydrobacter
OTU156738	Seq19335335	0	0	4	0	0	Bacteria	Proteobacteria	Alphaproteobacteria	Rhodospirillales	Acetobacteraceae	Acidiphilium
OTU15669	Seq16307608	0	0	2	0	0	Bacteria	Proteobacteria	Alphaproteobacteria	Rhodospirillales	Acetobacteraceae	Roseomonas
OTU156582	Seq2190806	0	1	0	0	3	Bacteria	Proteobacteria	Gammaproteobacteria	Pseudomonadales	Pseudomonadaceae	Pseudomonas
OTU156579	Seq18264535	0	4	0	0	3	Bacteria	Proteobacteria	unclassified Proteobacteria	ND	ND	ND
OTU156568	Seq15173896	0	1	0	0	9	Bacteria	Firmicutes	Bacilli	Lactobacillales	Streptococcaceae	Streptococcus
OTU156554	Seq12287417	0	1	0	0	2	Bacteria	Proteobacteria	Deltaproteobacteria	Myxococcales	uncultured	ND
OTU156502	Seq15088206	0	0	5	0	0	Bacteria	ND	ND	ND	ND	ND
OTU156494	Seq8891800	0	5	0	0	15	Bacteria	Candidate division TM7	unclassified Candidate division TM7	ND	ND	ND
OTU156464	Seq5235175	0	4	0	0	22	Bacteria	Bacteroidetes	Sphingobacteriia	Sphingobacteriales	Chitinophagaceae	uncultured
OTU156449	Seq6706292	0	1	0	0	1	Bacteria	Proteobacteria	Gammaproteobacteria	Alteromonadales	Pseudoalteromonadaceae	ND
OTU156354	Seq17976092	0	4	0	0	20	Bacteria	Proteobacteria	Gammaproteobacteria	Pseudomonadales	Moraxellaceae	Enhydrobacter
OTU156279	Seq11446919	0	1	2	0	15	Bacteria	Bacteroidetes	Flavobacteria	Flavobacteriales	Blattabacteriaceae	ND
OTU15616	Seq6103123	1	0	0	14	0	Bacteria	Cyanobacteria	unclassified Cyanobacteria	ND	ND	ND
OTU156139	Seq12953759	1	0	3	3	0	Bacteria	Proteobacteria	Alphaproteobacteria	Rhizobiales	ND	ND
OTU155893	Seq11683040	0	1	0	0	3	Bacteria	Proteobacteria	Gammaproteobacteria	Pseudomonadales	Moraxellaceae	ND
OTU155879	Seq17387716	5	8	5	39	28	Bacteria	Proteobacteria	Alphaproteobacteria	Rhodospirillales	Rhodospirillaceae	ND
OTU155771	Seq10456505	2	1	32	19	5	Bacteria	Proteobacteria	Gammaproteobacteria	ND	ND	ND
OTU155726	Seq18938909	0	3	0	0	8	Bacteria	Proteobacteria	unclassified Proteobacteria	ND	ND	ND
OTU155649	Seq5229593	0	0	1	0	0	Bacteria	Actinobacteria	Actinobacteria	Micrococcales	Microbacteriaceae	ND
OTU155586	Seq19880725	2	7	3	7	12	Bacteria	Proteobacteria	Alphaproteobacteria	Rhizobiales	ND	ND
OTU155535	Seq6694835	1	0	0	1	0	Bacteria	Cyanobacteria	unclassified Cyanobacteria	ND	ND	ND
OTU155516	Seq20002624	1	1	59	8	17	Bacteria	Firmicutes	Bacilli	Bacillales	Staphylococcaceae	Staphylococcus
OTU155507	Seq16000324	2	2	2	8	5	Bacteria	Proteobacteria	Gammaproteobacteria	Pseudomonadales	Moraxellaceae	Enhydrobacter
OTU155502	Seq15737999	0	1	9	0	1	Bacteria	Proteobacteria	Gammaproteobacteria	ND	ND	ND
OTU155428	Seq9211000	1	1	1	2	2	Bacteria	Actinobacteria	Actinobacteria	Corynebacteriales	Corynebacteriaceae	Corynebacterium
OTU155423	Seq17607501	1	0	0	4	0	Bacteria	Proteobacteria	Gammaproteobacteria	ND	ND	ND
OTU155419	Seq5369674	0	1	0	0	3	Bacteria	Bacteroidetes	Bacteroidia	Bacteroidales	Porphyromonadaceae	ND
OTU155350	Seq2749571	0	36	0	0	34	Bacteria	Firmicutes	Bacilli	Lactobacillales	Aerococcaceae	Facklamia
OTU155327	Seq3928246	0	1	0	0	8	Bacteria	Bacteroidetes	Sphingobacteriia	Sphingobacteriales	Chitinophagaceae	uncultured
OTU155306	Seq11893526	0	0	5	0	0	Bacteria	Proteobacteria	Alphaproteobacteria	Sphingomonadales	Sphingomonadaceae	Sphingomonas
OTU155159	Seq17440466	0	0	1	0	0	Bacteria	Proteobacteria	Alphaproteobacteria	Sphingomonadales	ND	ND
OTU155151	Seq15313259	2	0	0	1	0	Bacteria	Proteobacteria	Alphaproteobacteria	Caulobacterales	Caulobacteraceae	Brevundimonas
OTU155110	Seq9773986	0	5	0	0	7	Bacteria	Proteobacteria	Deltaproteobacteria	Myxococcales	Polyangiaceae	Sorangium
OTU155064	Seq17544692	0	1	1	0	3	Bacteria	Bacteroidetes	Flavobacteria	Flavobacteriales	Blattabacteriaceae	ND
OTU155037	Seq3583332	0	1	0	0	6	Bacteria	Firmicutes	Bacilli	Lactobacillales	Aerococcaceae	Eremococcus
OTU154861	Seq8971924	2	0	0	0	0	Bacteria	Actinobacteria	Actinobacteria	Corynebacteriales	Corynebacteriaceae	Corynebacterium
OTU154711	Seq12421691	0	0	1	0	0	Bacteria	Proteobacteria	Betaproteobacteria	Burkholderiales	Oxalobacteraceae	ND
OTU154704	Seq14206629	1	1	0	0	2	Bacteria	Proteobacteria	Alphaproteobacteria	ND	ND	ND
OTU154702	Seq9566151	0	1	0	0	6	Bacteria	Bacteroidetes	Bacteroidia	Bacteroidales	Rs-E47 termite group	ND
OTU154664	Seq6936786	0	4	0	0	66	Bacteria	Candidate division TM7	unclassified Candidate division TM7	ND	ND	ND
OTU154647	Seq10587744	0	0	1	0	0	Bacteria	Planctomycetes	Planctomycetacia	Planctomycetales	Planctomycetaceae	ND
OTU15461	Seq6242495	2	3	1	1	2	Bacteria	Proteobacteria	Alphaproteobacteria	Rickettsiales	Rickettsiaceae	Rickettsia
OTU154526	Seq1544062	2	0	0	0	0	Bacteria	Actinobacteria	Actinobacteria	Corynebacteriales	Corynebacteriaceae	Corynebacterium
OTU154504	Seq786218	1	0	0	0	0	Bacteria	Actinobacteria	Thermoleophilia	Solirubrobacterales	YNPFFP1	ND
OTU154502	Seq12372883	1	0	3	3	0	Bacteria	Proteobacteria	Alphaproteobacteria	Rhodospirillales	Rhodospirillaceae	ND
OTU154474	Seq4564237	0	3	4	0	1	Bacteria	Firmicutes	Clostridia	Clostridiales	ND	ND
OTU154421	Seq6341065	1	1	0	1	4	Bacteria	Actinobacteria	Actinobacteria	Micrococcales	Microbacteriaceae	ND
OTU154365	Seq5176099	0	1	0	0	6	Bacteria	Actinobacteria	Actinobacteria	Micrococcales	Dermabacteraceae	Brachybacterium
OTU154357	Seq17321714	0	2	0	0	3	Bacteria	Firmicutes	Bacilli	Bacillales	Staphylococcaceae	ND
OTU154337	Seq2456571	0	0	23	0	0	Bacteria	Proteobacteria	Alphaproteobacteria	Rhodospirillales	Rhodospirillaceae	uncultured
OTU154266	Seq16441621	97	1411	853	255	585	Bacteria	Candidate division OD1	unclassified Candidate division OD1	ND	ND	ND
OTU154217	Seq15512469	0	1	2	0	4	Bacteria	Bacteroidetes	Bacteroidia	Bacteroidales	Rs-E47 termite group	ND
OTU154212	Seq5190153	1	0	0	0	0	Bacteria	Bacteroidetes	Bacteroidia	Bacteroidales	Bacteroidaceae	Bacteroides
OTU154140	Seq5103588	0	2	0	0	45	Bacteria	Proteobacteria	unclassified Proteobacteria	ND	ND	ND
OTU154081	Seq6705236	0	2	0	0	18	Bacteria	Proteobacteria	Alphaproteobacteria	Rhizobiales	1174-901-12	ND
OTU153919	Seq6379892	0	10	0	0	11	Bacteria	Proteobacteria	Alphaproteobacteria	Sphingomonadales	GOBB3-C201	ND
OTU153876	Seq16261051	1	2	0	0	1	Bacteria	Proteobacteria	Alphaproteobacteria	ND	ND	ND
OTU153811	Seq12841540	0	0	1	0	0	Bacteria	Proteobacteria	Alphaproteobacteria	Sphingomonadales	Erythrobacteraceae	Croceicoccus
OTU15372	Seq9816115	0	0	12	0	0	Bacteria	Proteobacteria	Betaproteobacteria	Burkholderiales	Oxalobacteraceae	ND
OTU153621	Seq11833937	0	15	0	0	6	Bacteria	Proteobacteria	Alphaproteobacteria	Sphingomonadales	ND	ND
OTU153617	Seq12647841	1	2	2	0	2	Bacteria	Cyanobacteria	unclassified Cyanobacteria	ND	ND	ND
OTU15357	Seq4974559	0	3	6	0	26	Bacteria	Firmicutes	Clostridia	Clostridiales	ND	ND
OTU153489	Seq13834893	13	4	0	2	5	Bacteria	Actinobacteria	Actinobacteria	Corynebacteriales	Corynebacteriaceae	Corynebacterium
OTU153461	Seq2618089	6	1	0	0	9	Bacteria	Bacteroidetes	Flavobacteria	Flavobacteriales	Flavobacteriaceae	Capnocytophaga
OTU153432	Seq17943787	1	1	0	3	8	Bacteria	Actinobacteria	Actinobacteria	Micrococcales	Micrococcaceae	Rothia
OTU153336	Seq19103796	0	0	1	0	0	Bacteria	Proteobacteria	Alphaproteobacteria	Rhodospirillales	Acetobacteraceae	Acidiphilium
OTU153293	Seq16786383	0	1	0	0	2	Bacteria	Firmicutes	Bacilli	Bacillales	Staphylococcaceae	Staphylococcus
OTU153292	Seq10985711	0	1	0	0	1	Bacteria	Proteobacteria	Alphaproteobacteria	Rhodobacterales	Rhodobacteraceae	ND
OTU153230	Seq4960998	1	0	0	1	0	Bacteria	Actinobacteria	Actinobacteria	ND	ND	ND
OTU15307	Seq3027541	0	0	2	0	0	Bacteria	Proteobacteria	Alphaproteobacteria	Sphingomonadales	Sphingomonadaceae	Zymomonas
OTU153064	Seq9532780	0	0	1	0	0	Bacteria	Proteobacteria	Betaproteobacteria	ND	ND	ND
OTU152949	Seq683859	0	1	0	0	25	Bacteria	Proteobacteria	Alphaproteobacteria	Sphingomonadales	Sphingomonadaceae	Sphingomonas
OTU152821	Seq16018991	0	8	0	0	11	Bacteria	Proteobacteria	unclassified Proteobacteria	ND	ND	ND
OTU152780	Seq756868	2	0	0	1	0	Bacteria	Cyanobacteria	unclassified Cyanobacteria	ND	ND	ND
OTU152577	Seq10991964	0	0	6	0	0	Bacteria	Bacteroidetes	Flavobacteria	Flavobacteriales	Blattabacteriaceae	ND
OTU152568	Seq14949	2	0	10	3	0	Bacteria	Actinobacteria	Actinobacteria	Micrococcales	Micrococcaceae	Arthrobacter
OTU152489	Seq13803461	0	0	4	0	0	Bacteria	Proteobacteria	Betaproteobacteria	Burkholderiales	Oxalobacteraceae	Janthinobacterium
OTU152487	Seq15176300	0	6	6	0	6	Bacteria	Proteobacteria	Alphaproteobacteria	Rhodospirillales	Acetobacteraceae	Acidiphilium
OTU15248	Seq12043627	0	1	1	0	9	Bacteria	Bacteroidetes	Flavobacteria	Flavobacteriales	Blattabacteriaceae	ND
OTU152444	Seq16080675	0	5	2	0	9	Bacteria	Bacteroidetes	Bacteroidia	Bacteroidales	Rs-E47 termite group	ND
OTU15244	Seq1659060	3	5	2	17	12	Bacteria	Proteobacteria	Alphaproteobacteria	Rhizobiales	Rhizobiaceae	Rhizobium
OTU152414	Seq5552317	2	1	4	0	4	Bacteria	Proteobacteria	Gammaproteobacteria	ND	ND	ND
OTU152411	Seq17383135	4	0	0	11	0	Bacteria	Firmicutes	Bacilli	Bacillales	ND	ND
OTU152382	Seq485012	2	3	16	9	10	Bacteria	Proteobacteria	Alphaproteobacteria	Rhizobiales	ND	ND
OTU152356	Seq2663332	0	12	0	0	11	Bacteria	Proteobacteria	Alphaproteobacteria	Rhizobiales	Xanthobacteraceae	Pseudolabrys
OTU152351	Seq13629928	5	1	0	0	20	Bacteria	Firmicutes	Clostridia	Clostridiales	Lachnospiraceae	Oribacterium
OTU152294	Seq19988212	0	1	0	0	2	Bacteria	Proteobacteria	Gammaproteobacteria	Pseudomonadales	Moraxellaceae	Psychrobacter
OTU152242	Seq17162948	1	0	0	3	0	Bacteria	Actinobacteria	Actinobacteria	Micrococcales	Dermacoccaceae	Dermacoccus
OTU152163	Seq2020037	0	0	14	0	0	Bacteria	Proteobacteria	Gammaproteobacteria	Pseudomonadales	Pseudomonadaceae	Pseudomonas
OTU152120	Seq8133167	0	1	0	0	10	Bacteria	Proteobacteria	Gammaproteobacteria	Pseudomonadales	Moraxellaceae	Psychrobacter
OTU152103	Seq2837115	0	16	14	0	41	Bacteria	Proteobacteria	Alphaproteobacteria	Rhodospirillales	Acetobacteraceae	uncultured
OTU152060	Seq3986644	0	0	9	0	0	Bacteria	Proteobacteria	Gammaproteobacteria	ND	ND	ND
OTU151916	Seq18571002	0	0	3	0	0	Bacteria	Firmicutes	Clostridia	Clostridiales	Ruminococcaceae	Subdoligranulum
OTU151886	Seq11592992	0	2	0	0	3	Bacteria	ND	ND	ND	ND	ND
OTU151790	Seq12210082	0	1	1	0	3	Bacteria	Actinobacteria	Actinobacteria	Corynebacteriales	Corynebacteriaceae	Corynebacterium
OTU151782	Seq19241681	0	14	0	0	10	Bacteria	Firmicutes	unclassified Firmicutes	ND	ND	ND
OTU151763	Seq12938013	0	0	1	0	0	Bacteria	Proteobacteria	Alphaproteobacteria	Rhodobacterales	Rhodobacteraceae	uncultured
OTU151653	Seq6444451	1	0	0	1	0	Bacteria	Proteobacteria	Gammaproteobacteria	Alteromonadales	Pseudoalteromonadaceae	ND
OTU151615	Seq17639588	2	1	0	10	5	Bacteria	Proteobacteria	Gammaproteobacteria	Alteromonadales	Pseudoalteromonadaceae	ND
OTU151597	Seq1284752	0	1	2	0	2	Bacteria	Proteobacteria	Alphaproteobacteria	Rhizobiales	ND	ND
OTU151565	Seq16089262	2	0	0	3	0	Bacteria	Cyanobacteria	unclassified Cyanobacteria	ND	ND	ND
OTU151525	Seq560337	0	1	0	0	3	Bacteria	Proteobacteria	Gammaproteobacteria	Vibrionales	Vibrionaceae	ND
OTU15147	Seq11963955	0	23	2	0	57	Bacteria	Proteobacteria	Gammaproteobacteria	ND	ND	ND
OTU151158	Seq590057	14	5	1	4	3	Bacteria	Actinobacteria	Actinobacteria	Corynebacteriales	Corynebacteriaceae	Corynebacterium
OTU150909	Seq2667969	0	1	0	0	1	Bacteria	ND	ND	ND	ND	ND
OTU150844	Seq1269331	0	0	1	0	0	Bacteria	Proteobacteria	Alphaproteobacteria	ND	ND	ND
OTU150696	Seq1112673	0	0	1	0	0	Bacteria	Actinobacteria	Actinobacteria	Micrococcales	Microbacteriaceae	ND
OTU150674	Seq12690208	0	2	17	0	3	Bacteria	Proteobacteria	Betaproteobacteria	Burkholderiales	Oxalobacteraceae	Janthinobacterium
OTU150621	Seq3898888	0	0	2	0	0	Bacteria	Proteobacteria	Betaproteobacteria	Burkholderiales	Oxalobacteraceae	Janthinobacterium
OTU150368	Seq17046667	0	0	1	0	0	Bacteria	Proteobacteria	Gammaproteobacteria	Pasteurellales	Pasteurellaceae	ND
OTU150360	Seq5645811	4	6	0	0	9	Bacteria	Proteobacteria	Alphaproteobacteria	Rhizobiales	Methylobacteriaceae	Methylobacterium
OTU1503	Seq6162525	0	0	1	0	0	Bacteria	Firmicutes	unclassified Firmicutes	ND	ND	ND
OTU150149	Seq3741562	1	8	0	98	131	Bacteria	Bacteroidetes	Flavobacteria	Flavobacteriales	Blattabacteriaceae	ND
OTU150114	Seq3112475	1	2	6	1	6	Bacteria	Actinobacteria	Actinobacteria	Corynebacteriales	Corynebacteriaceae	Corynebacterium
OTU150068	Seq12420864	2	0	1	3	0	Bacteria	Cyanobacteria	unclassified Cyanobacteria	ND	ND	ND
OTU150053	Seq3737682	0	9	0	0	10	Bacteria	ND	ND	ND	ND	ND
OTU149940	Seq3775180	0	33	0	0	49	Bacteria	Proteobacteria	Alphaproteobacteria	Rickettsiales	Rickettsiaceae	Rickettsia
OTU149871	Seq14744519	0	1	0	0	6	Bacteria	Firmicutes	Bacilli	Lactobacillales	Lactobacillaceae	Lactobacillus
OTU149760	Seq3666318	1	1	0	6	20	Bacteria	Firmicutes	Bacilli	Lactobacillales	Streptococcaceae	Streptococcus
OTU149753	Seq17414759	0	0	2	0	0	Bacteria	Proteobacteria	Gammaproteobacteria	ND	ND	ND
OTU149741	Seq7306137	0	1	0	0	2	Bacteria	Proteobacteria	Gammaproteobacteria	Alteromonadales	Pseudoalteromonadaceae	ND
OTU149684	Seq16938404	2	0	0	0	0	Bacteria	Actinobacteria	unclassified Actinobacteria	ND	ND	ND
OTU149675	Seq17567504	0	5	7	0	15	Bacteria	Bacteroidetes	Flavobacteria	Flavobacteriales	Blattabacteriaceae	ND
OTU149618	Seq3474594	3	4	18	3	9	Bacteria	ND	ND	ND	ND	ND
OTU149594	Seq4570482	0	0	1	0	0	Bacteria	Proteobacteria	Alphaproteobacteria	Rhizobiales	1174-901-12	ND
OTU149454	Seq16507604	0	0	7	0	0	Bacteria	ND	ND	ND	ND	ND
OTU149437	Seq7487840	0	0	42	0	0	Bacteria	Firmicutes	Clostridia	Clostridiales	Ruminococcaceae	uncultured
OTU149414	Seq10429064	4	34	23	171	253	Bacteria	Bacteroidetes	Flavobacteria	Flavobacteriales	Blattabacteriaceae	ND
OTU14928	Seq13144486	2	0	0	1	0	Bacteria	Proteobacteria	Gammaproteobacteria	Pseudomonadales	Moraxellaceae	Enhydrobacter
OTU149215	Seq15778297	0	36	0	0	26	Bacteria	Candidate division TM7	unclassified Candidate division TM7	ND	ND	ND
OTU149193	Seq10707576	2	4	0	10	9	Bacteria	Proteobacteria	Gammaproteobacteria	Alteromonadales	Pseudoalteromonadaceae	ND
OTU149144	Seq4930443	0	0	1	0	0	Bacteria	Proteobacteria	Alphaproteobacteria	Sphingomonadales	Sphingomonadaceae	Sandarakinorhabdus
OTU149121	Seq13872507	0	2	0	0	3	Bacteria	Bacteroidetes	Flavobacteria	Flavobacteriales	Blattabacteriaceae	ND
OTU149112	Seq2997158	0	3	0	0	27	Bacteria	Firmicutes	Bacilli	Lactobacillales	Enterococcaceae	Enterococcus
OTU149110	Seq12300562	19	4	0	3	6	Bacteria	Actinobacteria	Actinobacteria	Corynebacteriales	Corynebacteriaceae	Corynebacterium
OTU149027	Seq2717727	0	1	0	0	39	Bacteria	Firmicutes	Bacilli	ND	ND	ND
OTU149	Seq1500717	6	20	0	3	5	Bacteria	Firmicutes	Bacilli	Lactobacillales	Carnobacteriaceae	Trichococcus
OTU14895	Seq18448768	0	0	1	0	0	Bacteria	Proteobacteria	Gammaproteobacteria	Legionellales	Coxiellaceae	ND
OTU14882	Seq9244438	1	1	2	0	1	Bacteria	Proteobacteria	Gammaproteobacteria	Pasteurellales	Pasteurellaceae	ND
OTU148758	Seq6483806	1	0	0	0	0	Bacteria	ND	ND	ND	ND	ND
OTU14868	Seq10603627	0	14	34	0	63	Bacteria	Proteobacteria	Alphaproteobacteria	Rhizobiales	1174-901-12	ND
OTU148673	Seq9300096	0	0	7	0	0	Bacteria	Proteobacteria	Alphaproteobacteria	Rhodospirillales	Rhodospirillaceae	uncultured
OTU148666	Seq11560573	21	1	0	2	4	Bacteria	Actinobacteria	Actinobacteria	Corynebacteriales	Corynebacteriaceae	Corynebacterium
OTU148648	Seq13618065	0	5	5	0	17	Bacteria	Bacteroidetes	Flavobacteria	Flavobacteriales	Blattabacteriaceae	ND
OTU14859	Seq15502369	2	6	2	15	29	Bacteria	Bacteroidetes	Flavobacteria	Flavobacteriales	Blattabacteriaceae	ND
OTU148448	Seq1063873	0	3	0	0	14	Bacteria	Bacteroidetes	Flavobacteria	Flavobacteriales	Blattabacteriaceae	ND
OTU148354	Seq13485331	0	0	4	0	0	Bacteria	Proteobacteria	Gammaproteobacteria	ND	ND	ND
OTU1483	Seq12439227	0	7	0	0	8	Bacteria	Proteobacteria	unclassified Proteobacteria	ND	ND	ND
OTU148229	Seq17850992	6	24	28	267	115	Bacteria	Proteobacteria	Alphaproteobacteria	Rickettsiales	Rickettsiaceae	Rickettsia
OTU148190	Seq2685437	1	0	3	2	0	Bacteria	Proteobacteria	Alphaproteobacteria	Sphingomonadales	Sphingomonadaceae	Sphingomonas
OTU148140	Seq17897927	0	1	0	0	6	Bacteria	Proteobacteria	Gammaproteobacteria	Alteromonadales	Pseudoalteromonadaceae	ND
OTU14813	Seq9903793	2	0	15	2	0	Bacteria	Proteobacteria	Alphaproteobacteria	Rhizobiales	ND	ND
OTU148073	Seq14287212	0	9	0	0	13	Bacteria	Proteobacteria	Deltaproteobacteria	Myxococcales	uncultured	ND
OTU148039	Seq8847632	0	2	0	0	6	Bacteria	Actinobacteria	Actinobacteria	Corynebacteriales	Corynebacteriaceae	Corynebacterium
OTU148012	Seq1562122	0	0	7	0	0	Bacteria	Proteobacteria	Betaproteobacteria	Burkholderiales	ND	ND
OTU14801	Seq9315341	0	3	0	0	8	Bacteria	Bacteroidetes	Flavobacteria	Flavobacteriales	Flavobacteriaceae	Capnocytophaga
OTU147988	Seq4638670	1	15	0	21	22	Bacteria	Actinobacteria	Actinobacteria	Micrococcales	Brevibacteriaceae	Brevibacterium
OTU14795	Seq16732186	1	1	0	0	3	Bacteria	Proteobacteria	Alphaproteobacteria	Rickettsiales	Rickettsiaceae	Rickettsia
OTU147882	Seq18250297	0	0	5	0	0	Bacteria	Firmicutes	Clostridia	Clostridiales	ND	ND
OTU147762	Seq3215192	1	1	17	2	1	Bacteria	Proteobacteria	Gammaproteobacteria	ND	ND	ND
OTU14776	Seq13655950	0	0	1	0	0	Bacteria	Proteobacteria	Gammaproteobacteria	ND	ND	ND
OTU147712	Seq1452153	0	0	45	0	0	Bacteria	Proteobacteria	Betaproteobacteria	ND	ND	ND
OTU147691	Seq4480428	0	1	3	0	53	Bacteria	Proteobacteria	Alphaproteobacteria	Rhizobiales	1174-901-12	ND
OTU147671	Seq12464352	0	0	5	0	0	Bacteria	Proteobacteria	Alphaproteobacteria	Rhodobacterales	Rhodobacteraceae	Rhodobacter
OTU147630	Seq12814264	0	7	0	0	41	Bacteria	Candidate division TM7	unclassified Candidate division TM7	ND	ND	ND
OTU147628	Seq16611098	2	0	0	12	0	Bacteria	Firmicutes	Bacilli	Lactobacillales	Streptococcaceae	Streptococcus
OTU14751	Seq16379594	0	10	0	0	6	Bacteria	Proteobacteria	Alphaproteobacteria	Rhizobiales	Methylobacteriaceae	Methylobacterium
OTU147431	Seq974174	0	2	0	0	4	Bacteria	Proteobacteria	unclassified Proteobacteria	ND	ND	ND
OTU14740	Seq4750710	2	7	0	26	21	Bacteria	Firmicutes	Bacilli	Lactobacillales	Streptococcaceae	Streptococcus
OTU147168	Seq17980673	18	1	0	1	3	Bacteria	Firmicutes	Bacilli	Lactobacillales	Streptococcaceae	Streptococcus
OTU147141	Seq2534700	47	65	0	17	34	Bacteria	Firmicutes	Clostridia	Clostridiales	Clostridiaceae	Clostridium
OTU147011	Seq377818	0	1	9	0	3	Bacteria	Proteobacteria	Betaproteobacteria	Burkholderiales	Oxalobacteraceae	ND
OTU146991	Seq10805184	1	0	6	2	0	Bacteria	ND	ND	ND	ND	ND
OTU146946	Seq10993930	0	0	3	0	0	Bacteria	Proteobacteria	Gammaproteobacteria	ND	ND	ND
OTU146880	Seq9996078	2	0	0	7	0	Bacteria	Cyanobacteria	unclassified Cyanobacteria	ND	ND	ND
OTU146725	Seq3428713	1	1	0	18	7	Bacteria	Proteobacteria	Gammaproteobacteria	Pasteurellales	Pasteurellaceae	ND
OTU14672	Seq56494	3	2	0	2	2	Bacteria	Proteobacteria	Alphaproteobacteria	Caulobacterales	Caulobacteraceae	Brevundimonas
OTU14671	Seq10877172	0	0	2	0	0	Bacteria	Proteobacteria	Alphaproteobacteria	Rhizobiales	1174-901-12	ND
OTU146575	Seq15690830	5	2	2	4	12	Bacteria	Proteobacteria	Gammaproteobacteria	Pseudomonadales	Moraxellaceae	Enhydrobacter
OTU146448	Seq17751761	1	47	0	15	17	Bacteria	Bacteroidetes	Bacteroidia	Bacteroidales	Prevotellaceae	Prevotella
OTU146388	Seq10700504	0	6	2	0	20	Bacteria	ND	ND	ND	ND	ND
OTU146379	Seq9625180	0	1	2	0	1	Bacteria	Proteobacteria	Alphaproteobacteria	Rhodospirillales	Acetobacteraceae	Acidiphilium
OTU146269	Seq14014001	0	1	1	0	2	Bacteria	Bacteroidetes	Flavobacteria	Flavobacteriales	Blattabacteriaceae	ND
OTU146107	Seq10323685	0	2	4	0	1	Bacteria	Proteobacteria	Betaproteobacteria	Burkholderiales	ND	ND
OTU146085	Seq7342348	0	1	0	0	10	Bacteria	Proteobacteria	Alphaproteobacteria	Rhizobiales	ND	ND
OTU145995	Seq15007787	0	1	0	0	7	Bacteria	Firmicutes	Bacilli	Lactobacillales	Carnobacteriaceae	Granulicatella
OTU145962	Seq12045073	0	0	6	0	0	Bacteria	Proteobacteria	Alphaproteobacteria	Rhizobiales	Methylobacteriaceae	Methylobacterium
OTU145904	Seq19790473	0	2	0	0	2	Bacteria	Proteobacteria	Alphaproteobacteria	Rickettsiales	Rickettsiaceae	Rickettsia
OTU145867	Seq7818882	0	1	1	0	5	Bacteria	Proteobacteria	Alphaproteobacteria	Sphingomonadales	Sphingomonadaceae	Sphingomonas
OTU145777	Seq19148090	1	0	0	5	0	Bacteria	Cyanobacteria	unclassified Cyanobacteria	ND	ND	ND
OTU145739	Seq6513566	0	8	0	0	163	Bacteria	Proteobacteria	Alphaproteobacteria	Rickettsiales	Rickettsiaceae	Rickettsia
OTU14568	Seq15305765	0	1	0	0	3	Bacteria	Bacteroidetes	Flavobacteria	Flavobacteriales	Blattabacteriaceae	ND
OTU145650	Seq14647227	0	1	0	0	2	Bacteria	Proteobacteria	Gammaproteobacteria	ND	ND	ND
OTU145630	Seq1792083	0	2	0	0	3	Bacteria	Firmicutes	Bacilli	Lactobacillales	Enterococcaceae	Enterococcus
OTU1456	Seq17603411	0	3	0	0	2	Bacteria	Proteobacteria	Gammaproteobacteria	Pseudomonadales	Moraxellaceae	Enhydrobacter
OTU145568	Seq13355176	0	1	2	0	17	Bacteria	Proteobacteria	Alphaproteobacteria	Rhizobiales	Methylobacteriaceae	Methylobacterium
OTU1455	Seq6790389	0	6	21	0	11	Bacteria	ND	ND	ND	ND	ND
OTU145445	Seq15367054	1	1	0	1	1	Bacteria	Firmicutes	Clostridia	Clostridiales	Lachnospiraceae	ND
OTU145365	Seq7688210	16	0	0	0	0	Bacteria	Proteobacteria	Alphaproteobacteria	Rhodobacterales	Rhodobacteraceae	Rhodobacter
OTU145302	Seq1092751	0	2	0	0	4	Bacteria	Firmicutes	Bacilli	Lactobacillales	Aerococcaceae	Facklamia
OTU145297	Seq10591235	0	0	6	0	0	Bacteria	Proteobacteria	Alphaproteobacteria	Rhodospirillales	Acetobacteraceae	Acidiphilium
OTU145188	Seq4576526	0	1	0	0	4	Bacteria	Proteobacteria	Gammaproteobacteria	Legionellales	Coxiellaceae	uncultured
OTU145148	Seq3017202	0	1	9	0	4	Bacteria	ND	ND	ND	ND	ND
OTU145133	Seq3474059	0	4	11	0	19	Bacteria	Proteobacteria	Alphaproteobacteria	Rhizobiales	1174-901-12	ND
OTU145130	Seq5364575	0	1	0	0	3	Bacteria	Actinobacteria	Actinobacteria	Micrococcales	Microbacteriaceae	ND
OTU145123	Seq16451340	1	2	0	10	12	Bacteria	Proteobacteria	Gammaproteobacteria	Alteromonadales	Pseudoalteromonadaceae	ND
OTU14498	Seq2817607	0	2	0	0	1	Bacteria	Proteobacteria	Gammaproteobacteria	Alteromonadales	Pseudoalteromonadaceae	ND
OTU144977	Seq8873296	0	1	2	0	5	Bacteria	Proteobacteria	Alphaproteobacteria	Rhizobiales	1174-901-12	ND
OTU144856	Seq12330416	1	3	0	0	5	Bacteria	Bacteroidetes	Bacteroidia	Bacteroidales	Rs-E47 termite group	ND
OTU144833	Seq2446265	1	3	6	2	3	Bacteria	Proteobacteria	Alphaproteobacteria	Rhizobiales	ND	ND
OTU144824	Seq3367692	0	2	0	0	12	Bacteria	Bacteroidetes	Flavobacteria	Flavobacteriales	Blattabacteriaceae	ND
OTU144790	Seq15556540	0	1	1	0	7	Bacteria	Bacteroidetes	Flavobacteria	Flavobacteriales	Blattabacteriaceae	ND
OTU144731	Seq6043739	0	0	7	0	0	Bacteria	Proteobacteria	Betaproteobacteria	ND	ND	ND
OTU144712	Seq653202	0	5	0	0	9	Bacteria	Candidate division TM7	unclassified Candidate division TM7	ND	ND	ND
OTU144641	Seq11765102	4	1	1	0	2	Bacteria	Actinobacteria	Actinobacteria	Corynebacteriales	Corynebacteriaceae	Corynebacterium
OTU144636	Seq9466849	0	5	5	0	12	Bacteria	Proteobacteria	Alphaproteobacteria	Rhizobiales	ND	ND
OTU144503	Seq12699269	0	2	2	0	4	Bacteria	Actinobacteria	Actinobacteria	Micrococcales	Microbacteriaceae	ND
OTU144500	Seq4233049	0	1	0	0	6	Bacteria	Bacteroidetes	Flavobacteria	Flavobacteriales	Blattabacteriaceae	ND
OTU144460	Seq14638782	0	1	5	0	7	Bacteria	Proteobacteria	Gammaproteobacteria	ND	ND	ND
OTU144385	Seq8451083	0	0	1	0	0	Bacteria	Actinobacteria	Actinobacteria	Micrococcales	Microbacteriaceae	ND
OTU144359	Seq15247366	0	0	18	0	0	Bacteria	Bacteroidetes	unclassified Bacteroidetes	ND	ND	ND
OTU144345	Seq14067834	0	26	6	0	28	Bacteria	Bacteroidetes	Bacteroidia	Bacteroidales	Rs-E47 termite group	ND
OTU144230	Seq8820021	0	1	0	0	65	Bacteria	Firmicutes	Bacilli	ND	ND	ND
OTU144160	Seq4179173	0	8	0	0	242	Bacteria	Proteobacteria	Alphaproteobacteria	Rhizobiales	1174-901-12	ND
OTU144143	Seq11909045	1	16	10	20	6	Bacteria	Proteobacteria	Alphaproteobacteria	Rhizobiales	ND	ND
OTU144134	Seq6583407	0	6	5	0	37	Bacteria	Proteobacteria	Gammaproteobacteria	Pasteurellales	Pasteurellaceae	ND
OTU144123	Seq8708713	0	9	2	0	11	Bacteria	Proteobacteria	Alphaproteobacteria	Rhizobiales	Methylobacteriaceae	Methylobacterium
OTU144073	Seq17754695	1	0	0	24	0	Bacteria	Proteobacteria	Gammaproteobacteria	Xanthomonadales	Xanthomonadaceae	ND
OTU144047	Seq14213080	1	3	0	2	4	Bacteria	Bacteroidetes	Flavobacteria	Flavobacteriales	Blattabacteriaceae	ND
OTU144009	Seq14069513	0	0	2	0	0	Bacteria	Proteobacteria	Alphaproteobacteria	Rhizobiales	Methylobacteriaceae	Methylobacterium
OTU143902	Seq11547072	0	6	0	0	9	Bacteria	Proteobacteria	Alphaproteobacteria	Sphingomonadales	Sphingomonadaceae	Sphingomonas
OTU143844	Seq17408084	3	3	0	4	3	Bacteria	Proteobacteria	Alphaproteobacteria	Rhizobiales	ND	ND
OTU143728	Seq890831	1	1	0	0	3	Bacteria	Proteobacteria	Betaproteobacteria	Burkholderiales	Comamonadaceae	ND
OTU14357	Seq6918699	0	34	0	0	26	Bacteria	Proteobacteria	Epsilonproteobacteria	Campylobacterales	Campylobacteraceae	Arcobacter
OTU143496	Seq10347261	0	1	1	0	2	Bacteria	Bacteroidetes	Sphingobacteriia	Sphingobacteriales	Chitinophagaceae	uncultured
OTU143477	Seq6441816	0	0	5	0	0	Bacteria	ND	ND	ND	ND	ND
OTU143267	Seq17833588	1	0	2	3	0	Bacteria	Proteobacteria	Alphaproteobacteria	Rhizobiales	ND	ND
OTU143254	Seq15862186	0	0	1	0	0	Bacteria	Proteobacteria	Betaproteobacteria	ND	ND	ND
OTU143224	Seq17529245	3	2	1	0	2	Bacteria	Firmicutes	Bacilli	Bacillales	Staphylococcaceae	Staphylococcus
OTU143094	Seq6309621	1	0	0	0	0	Bacteria	Proteobacteria	Alphaproteobacteria	Sphingomonadales	Sphingomonadaceae	Sphingomonas
OTU143019	Seq9517202	0	2	0	0	2	Bacteria	Actinobacteria	Actinobacteria	Micrococcales	Brevibacteriaceae	Brevibacterium
OTU143007	Seq13653927	0	5	0	0	37	Bacteria	Firmicutes	Clostridia	Clostridiales	ND	ND
OTU142942	Seq6634930	0	1	0	0	5	Bacteria	Proteobacteria	unclassified Proteobacteria	ND	ND	ND
[truncated: 26,145 more rows]
