# Supplementary material for: Active microorganisms thrive among extremely diverse communities in cloud water
Source: PLoS One. 2017 Aug 8;12(8):e0182869. doi: 10.1371/journal.pone.0182869 (PMC5549752; doi:10.1371/journal.pone.0182869)
Supplement: S2 File — (XLSX) [file pone.0182869.s002.xlsx]

## Sheet: Feuil1
18Sr RNA and RNA gene amplicons taxonomic affiliation (clustered to lowest ancestor at 95% sequence similarity)
OTU_Id	Reference sequence	CLOUD20131011_DNA	CLOUD20131014_DNA	CLOUD20131105_DNA	CLOUD20131011_RNA	CLOUD20131014_RNA	Superkingdom	NoRankName1/Kingdom/SubKingdom	NoRankName2/Phylum	NoRankName3/SubPhylum	Class	SubClass	Order
OTU9498	Seq5304113	2	1	3	9	14	Eukaryota	Alveolata	Apicomplexa	ND	Aconoidasida	ND	ND
OTU824	Seq9514223	4	6	1	4	36	Eukaryota	Alveolata	Apicomplexa	ND	Aconoidasida	ND	ND
OTU7904	Seq12301491	1	0	0	2	0	Eukaryota	Alveolata	Apicomplexa	ND	Aconoidasida	ND	ND
OTU4973	Seq8672452	1	0	0	0	0	Eukaryota	Alveolata	Apicomplexa	ND	Aconoidasida	ND	ND
OTU29586	Seq10691834	10	4	0	7	14	Eukaryota	Alveolata	Apicomplexa	ND	Aconoidasida	ND	ND
OTU29282	Seq5843856	1	0	0	0	0	Eukaryota	Alveolata	Apicomplexa	ND	Aconoidasida	ND	ND
OTU26846	Seq16046621	2	2	1	3	7	Eukaryota	Alveolata	Apicomplexa	ND	Aconoidasida	ND	ND
OTU26447	Seq2263195	1	0	0	2	0	Eukaryota	Alveolata	Apicomplexa	ND	Aconoidasida	ND	ND
OTU20885	Seq1931084	17	5	5	20	29	Eukaryota	Alveolata	Apicomplexa	ND	Aconoidasida	ND	ND
OTU20260	Seq15441229	1	1	5	5	6	Eukaryota	Alveolata	Apicomplexa	ND	Aconoidasida	ND	ND
OTU18466	Seq16902860	4	2	3	8	16	Eukaryota	Alveolata	Apicomplexa	ND	Aconoidasida	ND	ND
OTU18371	Seq10544194	1	0	1	3	0	Eukaryota	Alveolata	Apicomplexa	ND	Aconoidasida	ND	ND
OTU16595	Seq8015765	3	1	0	1	5	Eukaryota	Alveolata	Apicomplexa	ND	Aconoidasida	ND	ND
OTU12715	Seq18346523	0	2	0	0	4	Eukaryota	Alveolata	Apicomplexa	ND	Aconoidasida	ND	ND
OTU11756	Seq18030695	3	2	0	3	4	Eukaryota	Alveolata	Apicomplexa	ND	Aconoidasida	ND	ND
OTU5776	Seq18644466	0	1	0	0	1	Eukaryota	Alveolata	Apicomplexa	ND	Aconoidasida	ND	ND
OTU28058	Seq2750553	0	1	1	0	3	Eukaryota	Alveolata	Apicomplexa	ND	Aconoidasida	ND	ND
OTU24834	Seq1109182	1	1	1	2	0	Eukaryota	Alveolata	Apicomplexa	ND	Aconoidasida	ND	ND
OTU18291	Seq6034846	1	0	2	1	0	Eukaryota	Alveolata	Apicomplexa	ND	Aconoidasida	ND	ND
OTU16346	Seq9721229	16	18	8	34	39	Eukaryota	Alveolata	Apicomplexa	ND	Aconoidasida	ND	ND
OTU6390	Seq14505527	0	13	30	0	57	Eukaryota	Alveolata	Apicomplexa	ND	Aconoidasida	ND	ND
OTU3278	Seq10551681	0	0	1	0	0	Eukaryota	Alveolata	Apicomplexa	ND	Aconoidasida	ND	ND
OTU29485	Seq1397262	0	0	8	0	0	Eukaryota	Alveolata	Apicomplexa	ND	Aconoidasida	ND	ND
OTU29221	Seq19077860	3	1	2	2	4	Eukaryota	Alveolata	Apicomplexa	ND	Aconoidasida	ND	ND
OTU26815	Seq2615011	0	11	9	0	3	Eukaryota	Alveolata	Apicomplexa	ND	Aconoidasida	ND	ND
OTU2405	Seq16029384	0	1	3	0	9	Eukaryota	Alveolata	Apicomplexa	ND	Aconoidasida	ND	ND
OTU19878	Seq6566692	2	0	2	1	0	Eukaryota	Alveolata	Apicomplexa	ND	Aconoidasida	ND	ND
OTU8301	Seq11249648	1	1	0	0	4	Eukaryota	Alveolata	Apicomplexa	ND	Aconoidasida	ND	ND
OTU6618	Seq13789186	3	2	0	3	2	Eukaryota	Alveolata	Apicomplexa	ND	Aconoidasida	ND	ND
OTU6496	Seq12005776	0	1	1	0	2	Eukaryota	Alveolata	Apicomplexa	ND	Aconoidasida	ND	ND
OTU24544	Seq19661095	1	2	0	1	1	Eukaryota	Alveolata	Apicomplexa	ND	Aconoidasida	ND	ND
OTU970	Seq13860826	10	0	0	4	0	Eukaryota	Alveolata	Apicomplexa	ND	Aconoidasida	ND	ND
OTU5981	Seq16047814	4	2	0	0	2	Eukaryota	Alveolata	Apicomplexa	ND	Aconoidasida	ND	ND
OTU25503	Seq15040889	16	1	0	7	7	Eukaryota	Alveolata	Apicomplexa	ND	Aconoidasida	ND	ND
OTU21476	Seq7751736	4	0	0	4	0	Eukaryota	Alveolata	Apicomplexa	ND	Aconoidasida	ND	ND
OTU16340	Seq13079442	3	2	2	0	2	Eukaryota	Alveolata	Apicomplexa	ND	Aconoidasida	ND	ND
OTU15491	Seq8518811	2	1	2	0	1	Eukaryota	Alveolata	Apicomplexa	ND	Aconoidasida	ND	ND
OTU14750	Seq19634651	11	3	6	1	8	Eukaryota	Alveolata	Apicomplexa	ND	Aconoidasida	ND	ND
OTU13843	Seq12418017	4	0	0	0	0	Eukaryota	Alveolata	Apicomplexa	ND	Aconoidasida	ND	ND
OTU12443	Seq16037791	3	2	1	1	4	Eukaryota	Alveolata	Apicomplexa	ND	Aconoidasida	ND	ND
OTU14055	Seq10844063	3	0	4	1	0	Eukaryota	Alveolata	Apicomplexa	ND	Aconoidasida	ND	ND
OTU19626	Seq19532468	2	2	0	2	1	Eukaryota	Alveolata	Apicomplexa	ND	Aconoidasida	ND	ND
OTU5475	Seq4403753	0	2	0	0	6	Eukaryota	Alveolata	Apicomplexa	ND	Coccidia	ND	Eucoccidiorida
OTU24425	Seq15564133	0	0	1	0	0	Eukaryota	Alveolata	Apicomplexa	ND	Coccidia	ND	Eucoccidiorida
OTU17858	Seq13758597	0	18	8	0	24	Eukaryota	Alveolata	Apicomplexa	ND	Coccidia	ND	Eucoccidiorida
OTU5239	Seq14722513	8	4	4	2	5	Eukaryota	Alveolata	Apicomplexa	ND	Coccidia	ND	Eucoccidiorida
OTU3009	Seq64255	5	0	1	1	0	Eukaryota	Alveolata	Apicomplexa	ND	Coccidia	ND	Eucoccidiorida
OTU1800	Seq13443007	0	0	4	0	0	Eukaryota	Alveolata	Apicomplexa	ND	Coccidia	ND	Eucoccidiorida
OTU17431	Seq11798095	0	0	5	0	0	Eukaryota	Alveolata	Apicomplexa	ND	Coccidia	ND	Eucoccidiorida
OTU17392	Seq2015636	1	0	9	0	0	Eukaryota	Alveolata	Apicomplexa	ND	Coccidia	ND	Eucoccidiorida
OTU9164	Seq9448673	4	22	189	10	54	Eukaryota	Alveolata	Apicomplexa	ND	Coccidia	ND	Eucoccidiorida
OTU12318	Seq6887940	1	0	1	7	0	Eukaryota	Alveolata	Apicomplexa	ND	Coccidia	ND	Eucoccidiorida
OTU8081	Seq16584309	4	5	0	1	9	Eukaryota	Alveolata	Apicomplexa	ND	ND	ND	ND
OTU7855	Seq13275651	0	0	1	0	0	Eukaryota	Alveolata	Apicomplexa	ND	ND	ND	ND
OTU5705	Seq14842088	2	2	2	6	5	Eukaryota	Alveolata	Apicomplexa	ND	ND	ND	ND
OTU5093	Seq19051015	1	1	1	0	2	Eukaryota	Alveolata	Apicomplexa	ND	ND	ND	ND
OTU4860	Seq5502323	40	23	22	20	31	Eukaryota	Alveolata	Apicomplexa	ND	ND	ND	ND
OTU4174	Seq16407452	2	2	4	0	2	Eukaryota	Alveolata	Apicomplexa	ND	ND	ND	ND
OTU29969	Seq4135363	6	0	1	5	0	Eukaryota	Alveolata	Apicomplexa	ND	ND	ND	ND
OTU29574	Seq10815843	10	11	8	8	12	Eukaryota	Alveolata	Apicomplexa	ND	ND	ND	ND
OTU27593	Seq10481112	23	10	28	4	15	Eukaryota	Alveolata	Apicomplexa	ND	ND	ND	ND
OTU27010	Seq16315680	4	1	2	1	2	Eukaryota	Alveolata	Apicomplexa	ND	ND	ND	ND
OTU26751	Seq17130621	2	3	2	4	5	Eukaryota	Alveolata	Apicomplexa	ND	ND	ND	ND
OTU26739	Seq13912860	59	125	50	44	190	Eukaryota	Alveolata	Apicomplexa	ND	ND	ND	ND
OTU2467	Seq14185360	2	3	3	3	5	Eukaryota	Alveolata	Apicomplexa	ND	ND	ND	ND
OTU23194	Seq14869004	0	0	2	0	0	Eukaryota	Alveolata	Apicomplexa	ND	ND	ND	ND
OTU17308	Seq18778221	1	0	1	0	0	Eukaryota	Alveolata	Apicomplexa	ND	ND	ND	ND
OTU16058	Seq17952011	0	1	1	0	3	Eukaryota	Alveolata	Apicomplexa	ND	ND	ND	ND
OTU14564	Seq6266871	0	1	0	0	8	Eukaryota	Alveolata	Apicomplexa	ND	ND	ND	ND
OTU14391	Seq15868884	3	11	0	2	26	Eukaryota	Alveolata	Apicomplexa	ND	ND	ND	ND
OTU12277	Seq7351051	2	4	4	3	2	Eukaryota	Alveolata	Apicomplexa	ND	ND	ND	ND
OTU10656	Seq4568889	7	15	11	7	28	Eukaryota	Alveolata	Apicomplexa	ND	ND	ND	ND
OTU2354	Seq15377063	5	0	3	7	0	Eukaryota	Alveolata	Apicomplexa	ND	ND	ND	ND
OTU21083	Seq4403087	17	11	14	7	12	Eukaryota	Alveolata	Apicomplexa	ND	ND	ND	ND
OTU1270	Seq16416902	1	1	0	2	2	Eukaryota	Alveolata	Apicomplexa	ND	ND	ND	ND
OTU9831	Seq12792843	1	0	2	0	0	Eukaryota	Alveolata	Apicomplexa	ND	ND	ND	ND
OTU5791	Seq17819336	4	4	4	0	4	Eukaryota	Alveolata	Apicomplexa	ND	ND	ND	ND
OTU5514	Seq19750049	1	0	2	0	0	Eukaryota	Alveolata	Apicomplexa	ND	ND	ND	ND
OTU4493	Seq19097849	45	34	52	18	39	Eukaryota	Alveolata	Apicomplexa	ND	ND	ND	ND
OTU28247	Seq1790364	93	64	48	21	60	Eukaryota	Alveolata	Apicomplexa	ND	ND	ND	ND
OTU26936	Seq17248049	3	2	2	8	6	Eukaryota	Alveolata	Apicomplexa	ND	ND	ND	ND
OTU2689	Seq18677407	6	0	9	0	0	Eukaryota	Alveolata	Apicomplexa	ND	ND	ND	ND
OTU2518	Seq17640986	5	2	3	2	4	Eukaryota	Alveolata	Apicomplexa	ND	ND	ND	ND
OTU24465	Seq18438553	1	1	1	0	2	Eukaryota	Alveolata	Apicomplexa	ND	ND	ND	ND
OTU2383	Seq4350804	9	1	6	2	3	Eukaryota	Alveolata	Apicomplexa	ND	ND	ND	ND
OTU23666	Seq17831544	14	7	6	0	6	Eukaryota	Alveolata	Apicomplexa	ND	ND	ND	ND
OTU20971	Seq12788927	23	7	33	1	5	Eukaryota	Alveolata	Apicomplexa	ND	ND	ND	ND
OTU19912	Seq19875796	8	9	10	5	5	Eukaryota	Alveolata	Apicomplexa	ND	ND	ND	ND
OTU19899	Seq10030851	87	69	44	5	39	Eukaryota	Alveolata	Apicomplexa	ND	ND	ND	ND
OTU19532	Seq14148462	4	3	16	0	1	Eukaryota	Alveolata	Apicomplexa	ND	ND	ND	ND
OTU17631	Seq2801253	2	0	1	0	0	Eukaryota	Alveolata	Apicomplexa	ND	ND	ND	ND
OTU1750	Seq14518253	0	0	6	0	0	Eukaryota	Alveolata	Apicomplexa	ND	ND	ND	ND
OTU17260	Seq4213313	0	0	2	0	0	Eukaryota	Alveolata	Apicomplexa	ND	ND	ND	ND
OTU17003	Seq17151807	2	5	8	2	4	Eukaryota	Alveolata	Apicomplexa	ND	ND	ND	ND
OTU16115	Seq17010423	4	9	12	5	18	Eukaryota	Alveolata	Apicomplexa	ND	ND	ND	ND
OTU16048	Seq4189183	1	0	2	1	0	Eukaryota	Alveolata	Apicomplexa	ND	ND	ND	ND
OTU14937	Seq17406105	1	3	2	0	2	Eukaryota	Alveolata	Apicomplexa	ND	ND	ND	ND
OTU13278	Seq19085292	3	2	3	0	2	Eukaryota	Alveolata	Apicomplexa	ND	ND	ND	ND
OTU943	Seq12922473	18	8	7	7	17	Eukaryota	Alveolata	Apicomplexa	ND	ND	ND	ND
OTU3120	Seq8680197	4	4	0	1	1	Eukaryota	Alveolata	Apicomplexa	ND	ND	ND	ND
OTU22909	Seq5038213	2	19	1	2	22	Eukaryota	Alveolata	Apicomplexa	ND	ND	ND	ND
OTU21875	Seq4568494	10	8	7	6	5	Eukaryota	Alveolata	Apicomplexa	ND	ND	ND	ND
OTU18553	Seq13463386	5	4	2	0	5	Eukaryota	Alveolata	Apicomplexa	ND	ND	ND	ND
OTU15562	Seq2274396	1	7	1	4	2	Eukaryota	Alveolata	Apicomplexa	ND	ND	ND	ND
OTU12860	Seq15285948	4	2	0	4	4	Eukaryota	Alveolata	Apicomplexa	ND	ND	ND	ND
OTU11287	Seq17771091	25	19	7	8	17	Eukaryota	Alveolata	Apicomplexa	ND	ND	ND	ND
OTU741	Seq8202100	3	0	1	0	0	Eukaryota	Alveolata	Apicomplexa	ND	ND	ND	ND
OTU5178	Seq13760869	75	77	23	26	76	Eukaryota	Alveolata	Apicomplexa	ND	ND	ND	ND
OTU3284	Seq6173029	3	0	0	0	0	Eukaryota	Alveolata	Apicomplexa	ND	ND	ND	ND
OTU29916	Seq18543335	4	2	1	1	1	Eukaryota	Alveolata	Apicomplexa	ND	ND	ND	ND
OTU28475	Seq782927	371	173	258	107	235	Eukaryota	Alveolata	Apicomplexa	ND	ND	ND	ND
OTU28357	Seq18006060	2	4	0	1	4	Eukaryota	Alveolata	Apicomplexa	ND	ND	ND	ND
OTU26843	Seq15115015	24	6	7	8	9	Eukaryota	Alveolata	Apicomplexa	ND	ND	ND	ND
OTU24517	Seq6148358	3	1	5	1	1	Eukaryota	Alveolata	Apicomplexa	ND	ND	ND	ND
OTU24363	Seq14822687	57	22	40	16	41	Eukaryota	Alveolata	Apicomplexa	ND	ND	ND	ND
OTU23771	Seq15001650	3	0	0	6	0	Eukaryota	Alveolata	Apicomplexa	ND	ND	ND	ND
OTU19047	Seq8904311	13	2	5	3	9	Eukaryota	Alveolata	Apicomplexa	ND	ND	ND	ND
OTU18555	Seq2595398	6	2	0	0	0	Eukaryota	Alveolata	Apicomplexa	ND	ND	ND	ND
OTU1843	Seq2252425	13	10	13	2	22	Eukaryota	Alveolata	Apicomplexa	ND	ND	ND	ND
OTU16893	Seq12498430	9	1	0	3	8	Eukaryota	Alveolata	Apicomplexa	ND	ND	ND	ND
OTU16212	Seq9879295	7	0	2	3	0	Eukaryota	Alveolata	Apicomplexa	ND	ND	ND	ND
OTU16158	Seq14079018	2	1	1	3	1	Eukaryota	Alveolata	Apicomplexa	ND	ND	ND	ND
OTU15619	Seq3637162	1	1	2	0	1	Eukaryota	Alveolata	Apicomplexa	ND	ND	ND	ND
OTU14715	Seq14495523	4	0	0	3	0	Eukaryota	Alveolata	Apicomplexa	ND	ND	ND	ND
OTU10328	Seq10316566	41	30	11	3	14	Eukaryota	Alveolata	Apicomplexa	ND	ND	ND	ND
OTU9167	Seq1320542	0	0	3	0	0	Eukaryota	Alveolata	Ciliophora	ND	Colpodea	ND	ND
OTU5440	Seq1917286	1	1	4	0	3	Eukaryota	Alveolata	Ciliophora	Intramacronucleata	Litostomatea	Haptoria	Pleurostomatida
OTU5958	Seq9452135	0	2	0	0	5	Eukaryota	Alveolata	Ciliophora	Intramacronucleata	Litostomatea	ND	ND
OTU440	Seq4485131	0	3	6	0	11	Eukaryota	Alveolata	Ciliophora	Intramacronucleata	Litostomatea	ND	ND
OTU24275	Seq10168448	0	1	1	0	10	Eukaryota	Alveolata	Ciliophora	Intramacronucleata	Litostomatea	ND	ND
OTU11034	Seq12120282	14	20	19	146	310	Eukaryota	Alveolata	Ciliophora	Intramacronucleata	Litostomatea	ND	ND
OTU28741	Seq19514029	5	2	5	10	1	Eukaryota	Alveolata	Ciliophora	Intramacronucleata	Litostomatea	ND	ND
OTU24208	Seq1110433	1	0	2	7	0	Eukaryota	Alveolata	Ciliophora	Intramacronucleata	Litostomatea	ND	ND
OTU1613	Seq1879112	4	0	0	3	0	Eukaryota	Alveolata	Ciliophora	Intramacronucleata	Litostomatea	ND	ND
OTU14932	Seq4632491	4	0	0	2	0	Eukaryota	Alveolata	Ciliophora	Intramacronucleata	Litostomatea	ND	ND
OTU12254	Seq2083282	49	19	18	6	16	Eukaryota	Alveolata	Ciliophora	Intramacronucleata	Litostomatea	ND	ND
OTU8493	Seq5500267	2	1	4	1	2	Eukaryota	Alveolata	Ciliophora	Intramacronucleata	Litostomatea	ND	ND
OTU73	Seq20044504	0	0	9	0	0	Eukaryota	Alveolata	Ciliophora	Intramacronucleata	Litostomatea	ND	ND
OTU549	Seq16670765	2	0	2	0	0	Eukaryota	Alveolata	Ciliophora	Intramacronucleata	Litostomatea	ND	ND
OTU23070	Seq698204	3	2	7	0	2	Eukaryota	Alveolata	Ciliophora	Intramacronucleata	Litostomatea	ND	ND
OTU21694	Seq17672534	3	1	4	1	0	Eukaryota	Alveolata	Ciliophora	Intramacronucleata	Litostomatea	ND	ND
OTU20839	Seq19118781	4	4	5	0	4	Eukaryota	Alveolata	Ciliophora	Intramacronucleata	Litostomatea	ND	ND
OTU15811	Seq12130855	1	8	4	0	1	Eukaryota	Alveolata	Ciliophora	Intramacronucleata	Litostomatea	ND	ND
OTU6506	Seq870796	0	1	1	0	1	Eukaryota	Alveolata	Ciliophora	Intramacronucleata	Litostomatea	ND	ND
OTU19316	Seq19259680	0	6	0	0	4	Eukaryota	Alveolata	Ciliophora	Intramacronucleata	Litostomatea	ND	ND
OTU7335	Seq17352620	3	0	0	0	0	Eukaryota	Alveolata	Ciliophora	Intramacronucleata	Litostomatea	ND	ND
OTU7151	Seq12336184	6	0	0	0	0	Eukaryota	Alveolata	Ciliophora	Intramacronucleata	Litostomatea	ND	ND
OTU29573	Seq11260300	4	0	0	0	0	Eukaryota	Alveolata	Ciliophora	Intramacronucleata	Litostomatea	ND	ND
OTU2851	Seq809133	4	0	0	0	0	Eukaryota	Alveolata	Ciliophora	Intramacronucleata	Litostomatea	ND	ND
OTU28374	Seq9347871	4	0	0	0	0	Eukaryota	Alveolata	Ciliophora	Intramacronucleata	Litostomatea	ND	ND
OTU21048	Seq4928714	5	2	0	1	7	Eukaryota	Alveolata	Ciliophora	Intramacronucleata	Litostomatea	ND	ND
OTU20776	Seq16123530	5	0	0	1	0	Eukaryota	Alveolata	Ciliophora	Intramacronucleata	Litostomatea	ND	ND
OTU20045	Seq3214317	2	0	0	2	0	Eukaryota	Alveolata	Ciliophora	Intramacronucleata	Litostomatea	ND	ND
OTU20458	Seq2076164	11	4	25	32	55	Eukaryota	Alveolata	Ciliophora	Intramacronucleata	Litostomatea	Trichostomatia	ND
OTU11269	Seq6335663	1	0	0	0	0	Eukaryota	Alveolata	Ciliophora	Intramacronucleata	Litostomatea	Trichostomatia	ND
OTU22122	Seq12508977	0	1	0	0	3	Eukaryota	Alveolata	Ciliophora	Intramacronucleata	Litostomatea	Trichostomatia	ND
OTU21251	Seq1930912	9	1	9	1	5	Eukaryota	Alveolata	Ciliophora	Intramacronucleata	Litostomatea	Trichostomatia	ND
OTU11783	Seq5103056	0	1	1	0	3	Eukaryota	Alveolata	Ciliophora	Intramacronucleata	Litostomatea	Trichostomatia	ND
OTU25706	Seq9311844	18	3	19	6	1	Eukaryota	Alveolata	Ciliophora	Intramacronucleata	Litostomatea	Trichostomatia	ND
OTU27136	Seq200268	23	24	49	14	54	Eukaryota	Alveolata	Ciliophora	Intramacronucleata	Litostomatea	Trichostomatia	ND
OTU19907	Seq6768300	1	0	3	0	0	Eukaryota	Alveolata	Ciliophora	Intramacronucleata	Litostomatea	Trichostomatia	ND
OTU19546	Seq4973457	1	1	21	2	3	Eukaryota	Alveolata	Ciliophora	Intramacronucleata	Litostomatea	Trichostomatia	ND
OTU10816	Seq6854089	5	1	4	0	0	Eukaryota	Alveolata	Ciliophora	Intramacronucleata	Litostomatea	Trichostomatia	ND
OTU9016	Seq16000962	2	2	3	1	3	Eukaryota	Alveolata	Ciliophora	Intramacronucleata	Litostomatea	Trichostomatia	ND
OTU9494	Seq7101083	19	10	17	8	14	Eukaryota	Alveolata	Ciliophora	Intramacronucleata	Litostomatea	Trichostomatia	ND
OTU4357	Seq11747380	7	1	7	1	2	Eukaryota	Alveolata	Ciliophora	Intramacronucleata	Litostomatea	Trichostomatia	ND
OTU3847	Seq8548159	107	45	85	3	5	Eukaryota	Alveolata	Ciliophora	Intramacronucleata	Litostomatea	Trichostomatia	ND
OTU25862	Seq9891639	25	5	48	0	1	Eukaryota	Alveolata	Ciliophora	Intramacronucleata	Litostomatea	Trichostomatia	ND
OTU6965	Seq17193703	23	0	1	0	0	Eukaryota	Alveolata	Ciliophora	Intramacronucleata	Litostomatea	Trichostomatia	Entodiniomorphida
OTU955	Seq3099945	3	7	51	0	5	Eukaryota	Alveolata	Ciliophora	Intramacronucleata	Litostomatea	Trichostomatia	ND
OTU21205	Seq12271141	0	0	1	0	0	Eukaryota	Alveolata	Ciliophora	Intramacronucleata	Litostomatea	Trichostomatia	ND
OTU14115	Seq14102546	1	1	65	3	2	Eukaryota	Alveolata	Ciliophora	Intramacronucleata	Litostomatea	Trichostomatia	ND
OTU7956	Seq10749462	1	0	0	1	0	Eukaryota	Alveolata	Ciliophora	Intramacronucleata	Litostomatea	Trichostomatia	ND
OTU3215	Seq4715996	20	1	1	15	64	Eukaryota	Alveolata	Ciliophora	Intramacronucleata	Oligohymenophorea	Peritrichia	ND
OTU9473	Seq10710674	0	0	2	0	0	Eukaryota	Alveolata	Ciliophora	Intramacronucleata	Phyllopharyngea	Suctoria	Endogenida
OTU9209	Seq19933686	21	9	1	5	3	Eukaryota	Alveolata	Ciliophora	Intramacronucleata	Spirotrichea	Hypotrichia	Euplotida
OTU8173	Seq9349075	16	34	0	18	30	Eukaryota	Alveolata	Ciliophora	Intramacronucleata	Spirotrichea	Hypotrichia	Euplotida
OTU6660	Seq16462872	1	0	2	0	0	Eukaryota	Alveolata	Ciliophora	Intramacronucleata	Spirotrichea	Hypotrichia	Euplotida
OTU3258	Seq10991018	2	0	0	2	0	Eukaryota	Alveolata	Ciliophora	Intramacronucleata	Spirotrichea	Hypotrichia	Euplotida
OTU28798	Seq15556099	0	1	0	0	2	Eukaryota	Alveolata	Ciliophora	Intramacronucleata	Spirotrichea	Hypotrichia	Euplotida
OTU27495	Seq16508483	3	2	1	3	1	Eukaryota	Alveolata	Ciliophora	Intramacronucleata	Spirotrichea	Hypotrichia	Euplotida
OTU21552	Seq4867981	1	0	2	4	0	Eukaryota	Alveolata	Ciliophora	Intramacronucleata	Spirotrichea	Hypotrichia	Euplotida
OTU2142	Seq582124	2	1	0	0	1	Eukaryota	Alveolata	Ciliophora	Intramacronucleata	Spirotrichea	Hypotrichia	Euplotida
OTU16873	Seq17507892	8	4	7	1	7	Eukaryota	Alveolata	Ciliophora	Intramacronucleata	Spirotrichea	Hypotrichia	Euplotida
OTU12417	Seq19147844	1	0	0	2	0	Eukaryota	Alveolata	Ciliophora	Intramacronucleata	Spirotrichea	Hypotrichia	Euplotida
OTU10136	Seq16488766	1	0	1	1	0	Eukaryota	Alveolata	Ciliophora	Intramacronucleata	Spirotrichea	Hypotrichia	Euplotida
OTU9600	Seq2755543	1	2	3	1	2	Eukaryota	Alveolata	Ciliophora	Intramacronucleata	Spirotrichea	Hypotrichia	Euplotida
OTU3414	Seq15296871	2	0	0	1	0	Eukaryota	Alveolata	Ciliophora	Intramacronucleata	Spirotrichea	Hypotrichia	Euplotida
OTU29744	Seq16490498	8	4	5	4	6	Eukaryota	Alveolata	Ciliophora	Intramacronucleata	Spirotrichea	Hypotrichia	Euplotida
OTU27340	Seq83047	6	5	5	1	6	Eukaryota	Alveolata	Ciliophora	Intramacronucleata	Spirotrichea	Hypotrichia	Euplotida
OTU25755	Seq17916107	4	3	2	2	3	Eukaryota	Alveolata	Ciliophora	Intramacronucleata	Spirotrichea	Hypotrichia	Euplotida
OTU22107	Seq2844842	6	0	1	6	0	Eukaryota	Alveolata	Ciliophora	Intramacronucleata	Spirotrichea	Hypotrichia	Euplotida
OTU18850	Seq9317907	18	5	9	12	7	Eukaryota	Alveolata	Ciliophora	Intramacronucleata	Spirotrichea	Hypotrichia	Euplotida
OTU15977	Seq11485484	12	4	3	6	8	Eukaryota	Alveolata	Ciliophora	Intramacronucleata	Spirotrichea	Hypotrichia	Euplotida
OTU14333	Seq15166163	4	0	1	1	0	Eukaryota	Alveolata	Ciliophora	Intramacronucleata	Spirotrichea	Hypotrichia	Euplotida
OTU11252	Seq12526948	11	1	0	1	3	Eukaryota	Alveolata	Ciliophora	Intramacronucleata	Spirotrichea	Hypotrichia	Euplotida
OTU9784	Seq8014218	2	0	1	0	0	Eukaryota	Alveolata	Ciliophora	Intramacronucleata	Spirotrichea	Hypotrichia	Euplotida
OTU8528	Seq10806927	3	2	2	0	3	Eukaryota	Alveolata	Ciliophora	Intramacronucleata	Spirotrichea	Hypotrichia	Euplotida
OTU701	Seq8565512	2	1	1	0	0	Eukaryota	Alveolata	Ciliophora	Intramacronucleata	Spirotrichea	Hypotrichia	Euplotida
OTU3867	Seq5377930	1	0	5	0	0	Eukaryota	Alveolata	Ciliophora	Intramacronucleata	Spirotrichea	Hypotrichia	Euplotida
OTU3666	Seq7551284	2	0	17	1	0	Eukaryota	Alveolata	Ciliophora	Intramacronucleata	Spirotrichea	Hypotrichia	Euplotida
OTU24992	Seq18843590	3	3	1	2	2	Eukaryota	Alveolata	Ciliophora	Intramacronucleata	Spirotrichea	Hypotrichia	Euplotida
OTU18694	Seq11490409	5	3	3	5	3	Eukaryota	Alveolata	Ciliophora	Intramacronucleata	Spirotrichea	Hypotrichia	Euplotida
OTU10033	Seq14312942	15	12	15	8	14	Eukaryota	Alveolata	Ciliophora	Intramacronucleata	Spirotrichea	Hypotrichia	Euplotida
OTU7618	Seq6157256	38	24	68	18	19	Eukaryota	Alveolata	Ciliophora	Intramacronucleata	Spirotrichea	Hypotrichia	Euplotida
OTU24944	Seq15664604	4	4	1	2	4	Eukaryota	Alveolata	Ciliophora	Intramacronucleata	Spirotrichea	Hypotrichia	Euplotida
OTU20798	Seq11718168	0	1	0	0	1	Eukaryota	Alveolata	Ciliophora	Intramacronucleata	Spirotrichea	Hypotrichia	Euplotida
OTU14638	Seq10171369	0	1	1	0	15	Eukaryota	Alveolata	Ciliophora	Intramacronucleata	Spirotrichea	Hypotrichia	Euplotida
OTU9278	Seq1085133	5	1	1	0	3	Eukaryota	Alveolata	Ciliophora	Intramacronucleata	Spirotrichea	Hypotrichia	Euplotida
OTU6642	Seq15772209	11	3	2	3	6	Eukaryota	Alveolata	Ciliophora	Intramacronucleata	Spirotrichea	Hypotrichia	Euplotida
OTU6452	Seq15937466	3	0	1	2	0	Eukaryota	Alveolata	Ciliophora	Intramacronucleata	Spirotrichea	Hypotrichia	Euplotida
OTU3829	Seq13966736	3	1	1	0	2	Eukaryota	Alveolata	Ciliophora	Intramacronucleata	Spirotrichea	Hypotrichia	Euplotida
OTU29269	Seq15805372	2	1	0	2	0	Eukaryota	Alveolata	Ciliophora	Intramacronucleata	Spirotrichea	Hypotrichia	Euplotida
OTU29066	Seq5400517	11	5	5	3	3	Eukaryota	Alveolata	Ciliophora	Intramacronucleata	Spirotrichea	Hypotrichia	Euplotida
OTU26088	Seq15819081	3	0	0	1	0	Eukaryota	Alveolata	Ciliophora	Intramacronucleata	Spirotrichea	Hypotrichia	Euplotida
OTU24117	Seq17127617	2	1	0	3	2	Eukaryota	Alveolata	Ciliophora	Intramacronucleata	Spirotrichea	Hypotrichia	Euplotida
OTU22359	Seq18033904	3	0	0	0	0	Eukaryota	Alveolata	Ciliophora	Intramacronucleata	Spirotrichea	Hypotrichia	Euplotida
OTU21180	Seq18936901	2	0	0	0	0	Eukaryota	Alveolata	Ciliophora	Intramacronucleata	Spirotrichea	Hypotrichia	Euplotida
OTU20104	Seq15449230	4	1	0	0	2	Eukaryota	Alveolata	Ciliophora	Intramacronucleata	Spirotrichea	Hypotrichia	Euplotida
OTU19689	Seq15453624	7	5	3	6	9	Eukaryota	Alveolata	Ciliophora	Intramacronucleata	Spirotrichea	Hypotrichia	Euplotida
OTU18209	Seq17460049	42	31	30	26	35	Eukaryota	Alveolata	Ciliophora	Intramacronucleata	Spirotrichea	Hypotrichia	Euplotida
OTU15038	Seq14902989	31	17	4	32	6	Eukaryota	Alveolata	Ciliophora	Intramacronucleata	Spirotrichea	Hypotrichia	Euplotida
OTU13642	Seq17012411	1	0	1	0	0	Eukaryota	Alveolata	Ciliophora	Intramacronucleata	Spirotrichea	Hypotrichia	Euplotida
OTU12375	Seq4377208	7	3	4	2	2	Eukaryota	Alveolata	Ciliophora	Intramacronucleata	Spirotrichea	Hypotrichia	Euplotida
OTU11916	Seq19696274	1	2	2	5	4	Eukaryota	Alveolata	Ciliophora	Intramacronucleata	Spirotrichea	Hypotrichia	Euplotida
OTU781	Seq17170538	3	0	0	0	0	Eukaryota	Alveolata	Ciliophora	Intramacronucleata	Spirotrichea	Stichotrichia	Urostylida
OTU16663	Seq558815	1	0	0	0	0	Eukaryota	Alveolata	Ciliophora	ND	ND	ND	ND
OTU13679	Seq3921969	0	1	0	0	15	Eukaryota	Alveolata	Ciliophora	ND	ND	ND	ND
OTU2422	Seq19327469	1	2	2	0	0	Eukaryota	Alveolata	Ciliophora	ND	ND	ND	ND
OTU14281	Seq1325549	3	0	2	1	0	Eukaryota	Alveolata	ND	ND	Dinophyceae	ND	ND
OTU21777	Seq7009052	0	0	67	0	0	Eukaryota	Alveolata	ND	ND	Dinophyceae	ND	ND
OTU10572	Seq11996039	0	0	2	0	0	Eukaryota	Alveolata	ND	ND	Dinophyceae	ND	ND
OTU29914	Seq16376563	18	0	0	0	0	Eukaryota	Alveolata	ND	ND	Dinophyceae	ND	ND
OTU7054	Seq6455996	0	0	1	0	0	Eukaryota	Alveolata	ND	ND	Dinophyceae	ND	Gonyaulacales
OTU7763	Seq256509	0	0	147	0	0	Eukaryota	Alveolata	ND	ND	Dinophyceae	ND	Gonyaulacales
OTU29053	Seq6118302	0	1	35	0	11	Eukaryota	Alveolata	ND	ND	Dinophyceae	ND	Gonyaulacales
OTU29314	Seq7338229	0	17	0	0	11	Eukaryota	Alveolata	ND	ND	Dinophyceae	ND	Gonyaulacales
OTU7640	Seq11010412	1	1	3	0	2	Eukaryota	Alveolata	ND	ND	Dinophyceae	ND	ND
OTU28664	Seq9399449	1	0	1	0	0	Eukaryota	Alveolata	ND	ND	Dinophyceae	ND	ND
OTU3464	Seq18155523	5	2	3	2	5	Eukaryota	Alveolata	ND	ND	Dinophyceae	ND	ND
OTU26939	Seq17013036	2	1	3	0	1	Eukaryota	Alveolata	ND	ND	Dinophyceae	ND	ND
OTU20635	Seq19108884	1	1	1	1	0	Eukaryota	Alveolata	ND	ND	Dinophyceae	ND	ND
OTU13457	Seq17116625	3	0	3	0	0	Eukaryota	Alveolata	ND	ND	Dinophyceae	ND	ND
OTU11001	Seq8763743	1	3	2	0	1	Eukaryota	Alveolata	ND	ND	Dinophyceae	ND	ND
OTU20557	Seq19121879	0	3	5	0	1	Eukaryota	Alveolata	ND	ND	Dinophyceae	ND	ND
OTU25910	Seq19008053	3	2	0	0	0	Eukaryota	Alveolata	ND	ND	Dinophyceae	ND	ND
OTU1990	Seq11536791	59	0	0	0	0	Eukaryota	Alveolata	ND	ND	Dinophyceae	ND	ND
OTU29424	Seq12977311	0	1	0	0	6	Eukaryota	Alveolata	ND	ND	Dinophyceae	ND	Syndiniales
OTU28495	Seq15805620	0	0	2	0	0	Eukaryota	Alveolata	ND	ND	Dinophyceae	ND	Syndiniales
OTU13705	Seq14996719	1	0	1	2	0	Eukaryota	Alveolata	ND	ND	Dinophyceae	ND	Syndiniales
OTU5583	Seq16791883	1	0	1	4	0	Eukaryota	Alveolata	ND	ND	Dinophyceae	ND	Syndiniales
OTU1774	Seq18963840	0	1	1	0	5	Eukaryota	Alveolata	ND	ND	Dinophyceae	ND	Syndiniales
OTU27119	Seq3230994	1	0	0	0	0	Eukaryota	Alveolata	ND	ND	Dinophyceae	ND	Syndiniales
OTU26513	Seq9507463	1	1	7	17	20	Eukaryota	Alveolata	ND	ND	Dinophyceae	ND	Syndiniales
OTU25689	Seq2562708	50	60	57	45	666	Eukaryota	Alveolata	ND	ND	Dinophyceae	ND	Syndiniales
OTU24519	Seq17627053	2	2	1	0	5	Eukaryota	Alveolata	ND	ND	Dinophyceae	ND	Syndiniales
OTU20036	Seq18528776	0	0	2	0	0	Eukaryota	Alveolata	ND	ND	Dinophyceae	ND	Syndiniales
OTU16498	Seq13324674	0	0	1	0	0	Eukaryota	Alveolata	ND	ND	Dinophyceae	ND	Syndiniales
OTU1103	Seq4663259	1	1	2	1	1	Eukaryota	Alveolata	ND	ND	Dinophyceae	ND	Syndiniales
OTU6971	Seq19012673	42	18	12	14	159	Eukaryota	Alveolata	ND	ND	Dinophyceae	ND	Syndiniales
OTU4949	Seq3567269	15	12	6	5	2	Eukaryota	Alveolata	ND	ND	Dinophyceae	ND	Syndiniales
OTU29509	Seq12113059	0	3	3	0	0	Eukaryota	Alveolata	ND	ND	Dinophyceae	ND	Syndiniales
OTU3296	Seq9114376	76	38	3	27	100	Eukaryota	Alveolata	ND	ND	Dinophyceae	ND	Syndiniales
OTU10853	Seq9863390	2	0	0	2	0	Eukaryota	Alveolata	ND	ND	Dinophyceae	ND	Syndiniales
OTU3783	Seq16042343	2	0	0	1	0	Eukaryota	Alveolata	ND	ND	ND	ND	ND
OTU23257	Seq15691954	2	0	1	2	0	Eukaryota	Alveolata	ND	ND	ND	ND	ND
OTU26722	Seq10691310	1	0	1	0	0	Eukaryota	Alveolata	ND	ND	ND	ND	ND
OTU9557	Seq18173309	5	3	3	2	7	Eukaryota	Alveolata	ND	ND	ND	ND	ND
OTU9315	Seq9167054	4	1	1	0	2	Eukaryota	Alveolata	ND	ND	ND	ND	ND
OTU7860	Seq19458287	8	1	1	1	4	Eukaryota	Alveolata	ND	ND	ND	ND	ND
OTU7023	Seq5241562	2	1	1	1	1	Eukaryota	Alveolata	ND	ND	ND	ND	ND
OTU4585	Seq17316960	1	2	3	0	3	Eukaryota	Alveolata	ND	ND	ND	ND	ND
OTU29700	Seq15736505	1	1	0	1	3	Eukaryota	Alveolata	ND	ND	ND	ND	ND
OTU2919	Seq2164870	1	0	0	1	0	Eukaryota	Alveolata	ND	ND	ND	ND	ND
OTU28593	Seq12960116	1	2	1	1	2	Eukaryota	Alveolata	ND	ND	ND	ND	ND
OTU24070	Seq14037693	1	0	2	0	0	Eukaryota	Alveolata	ND	ND	ND	ND	ND
OTU18028	Seq14987453	1	0	3	0	0	Eukaryota	Alveolata	ND	ND	ND	ND	ND
OTU1652	Seq19006435	31	24	11	12	12	Eukaryota	Alveolata	ND	ND	ND	ND	ND
OTU16113	Seq12531820	0	0	2	0	0	Eukaryota	Alveolata	ND	ND	ND	ND	ND
OTU12768	Seq14526750	2	7	3	2	3	Eukaryota	Alveolata	ND	ND	ND	ND	ND
OTU6776	Seq7784	2	1	0	1	1	Eukaryota	Alveolata	ND	ND	ND	ND	ND
OTU3834	Seq11794486	2	1	3	1	2	Eukaryota	Alveolata	ND	ND	ND	ND	ND
OTU3203	Seq15955471	4	2	3	0	0	Eukaryota	Alveolata	ND	ND	ND	ND	ND
OTU23566	Seq15874356	8	4	4	8	10	Eukaryota	Alveolata	ND	ND	ND	ND	ND
OTU21808	Seq15488138	0	0	2	0	0	Eukaryota	Alveolata	ND	ND	ND	ND	ND
OTU19719	Seq15363477	1	1	3	1	1	Eukaryota	Alveolata	ND	ND	ND	ND	ND
OTU17737	Seq17281651	0	3	1	0	0	Eukaryota	Alveolata	ND	ND	ND	ND	ND
OTU16711	Seq14210353	2	1	1	0	1	Eukaryota	Alveolata	ND	ND	ND	ND	ND
OTU15624	Seq16371951	9	6	21	3	3	Eukaryota	Alveolata	ND	ND	ND	ND	ND
OTU14122	Seq4330505	18	8	2	3	6	Eukaryota	Alveolata	ND	ND	ND	ND	ND
OTU11163	Seq13516569	0	1	4	0	2	Eukaryota	Alveolata	ND	ND	ND	ND	ND
OTU8937	Seq11468916	8	8	1	3	2	Eukaryota	Alveolata	ND	ND	ND	ND	ND
OTU6986	Seq15330056	4	4	1	2	5	Eukaryota	Alveolata	ND	ND	ND	ND	ND
OTU29785	Seq15460129	1	2	1	0	1	Eukaryota	Alveolata	ND	ND	ND	ND	ND
OTU29189	Seq8947545	0	3	2	0	1	Eukaryota	Alveolata	ND	ND	ND	ND	ND
OTU25118	Seq13639430	3	6	4	3	5	Eukaryota	Alveolata	ND	ND	ND	ND	ND
OTU24453	Seq4982206	9	10	1	2	6	Eukaryota	Alveolata	ND	ND	ND	ND	ND
OTU20074	Seq19546974	0	2	4	0	0	Eukaryota	Alveolata	ND	ND	ND	ND	ND
OTU18259	Seq18853344	1	5	2	1	1	Eukaryota	Alveolata	ND	ND	ND	ND	ND
OTU15394	Seq14883102	2	3	1	0	0	Eukaryota	Alveolata	ND	ND	ND	ND	ND
OTU124	Seq1387620	9	8	4	0	7	Eukaryota	Alveolata	ND	ND	ND	ND	ND
OTU9651	Seq6048693	12	3	2	5	6	Eukaryota	Alveolata	ND	ND	ND	ND	ND
OTU7852	Seq18610248	18	14	8	3	9	Eukaryota	Alveolata	ND	ND	ND	ND	ND
OTU30199	Seq15062057	11	4	0	1	2	Eukaryota	Alveolata	ND	ND	ND	ND	ND
OTU28931	Seq6731081	25	27	8	8	11	Eukaryota	Alveolata	ND	ND	ND	ND	ND
OTU23347	Seq13383135	1	2	2	1	1	Eukaryota	Alveolata	ND	ND	ND	ND	ND
OTU22084	Seq19009861	2	1	0	0	1	Eukaryota	Alveolata	ND	ND	ND	ND	ND
OTU20535	Seq15619956	7	2	1	1	0	Eukaryota	Alveolata	ND	ND	ND	ND	ND
OTU18331	Seq4855121	4	0	2	0	0	Eukaryota	Alveolata	ND	ND	ND	ND	ND
OTU14566	Seq7315803	5	2	0	2	0	Eukaryota	Alveolata	ND	ND	ND	ND	ND
OTU11713	Seq2601983	0	0	1	0	0	Eukaryota	Amoebozoa	ND	ND	ND	ND	Longamoebia
OTU16640	Seq17338825	3	3	0	0	0	Eukaryota	Amoebozoa	ND	ND	ND	ND	Longamoebia
OTU988	Seq9515800	6	0	0	4	0	Eukaryota	Amoebozoa	ND	ND	ND	ND	ND
OTU3959	Seq14904216	0	0	3	0	0	Eukaryota	Amoebozoa	ND	ND	ND	ND	ND
OTU3858	Seq11675926	2	0	0	0	0	Eukaryota	Amoebozoa	ND	ND	ND	ND	ND
OTU19639	Seq11901569	0	0	1	0	0	Eukaryota	Amoebozoa	ND	ND	ND	ND	ND
OTU20452	Seq7401673	17	2	0	3	0	Eukaryota	Amoebozoa	ND	ND	ND	ND	ND
OTU16007	Seq8841887	2	0	0	1	0	Eukaryota	Amoebozoa	ND	ND	ND	ND	ND
OTU29018	Seq13020335	77	22	78	3	11	Eukaryota	ND	ND	ND	Cryptophyta	ND	ND
OTU10250	Seq1646405	0	1	0	0	3	Eukaryota	ND	ND	ND	Cryptophyta	ND	ND
OTU8739	Seq6130258	0	0	2	0	0	Eukaryota	ND	ND	ND	Cryptophyta	ND	ND
OTU11183	Seq15959232	1	0	3	2	0	Eukaryota	ND	ND	ND	Cryptophyta	ND	ND
OTU25852	Seq12982778	0	0	5	0	0	Eukaryota	ND	ND	ND	Cryptophyta	ND	ND
OTU19687	Seq19347498	0	1	1	0	1	Eukaryota	ND	ND	ND	Cryptophyta	ND	ND
OTU17526	Seq12188208	2	3	8	0	1	Eukaryota	ND	ND	ND	Cryptophyta	ND	ND
OTU17513	Seq17430625	1	3	2	0	0	Eukaryota	ND	ND	ND	Cryptophyta	ND	ND
OTU1663	Seq221240	1	4	2	1	0	Eukaryota	ND	ND	ND	Cryptophyta	ND	ND
OTU12973	Seq14837174	1	2	1	0	1	Eukaryota	ND	ND	ND	Cryptophyta	ND	ND
OTU11276	Seq950747	2	1	3	0	0	Eukaryota	ND	ND	ND	Cryptophyta	ND	ND
OTU10554	Seq16848373	1	2	1	0	0	Eukaryota	ND	ND	ND	Cryptophyta	ND	ND
OTU22755	Seq17333177	2	8	1	0	1	Eukaryota	ND	ND	ND	Cryptophyta	ND	ND
OTU20835	Seq14274705	2	5	2	2	1	Eukaryota	ND	ND	ND	Cryptophyta	ND	ND
OTU15399	Seq17621569	1	1	2	0	0	Eukaryota	ND	ND	ND	Cryptophyta	ND	ND
OTU9025	Seq13010500	1	1	3	0	2	Eukaryota	ND	ND	ND	Cryptophyta	ND	ND
OTU511	Seq18045001	2	0	2	1	0	Eukaryota	ND	ND	ND	Cryptophyta	ND	ND
OTU25463	Seq19151221	2	2	1	0	0	Eukaryota	ND	ND	ND	Cryptophyta	ND	ND
OTU17797	Seq16245091	5	1	1	0	1	Eukaryota	ND	ND	ND	Cryptophyta	ND	ND
OTU8487	Seq7510424	0	1	0	0	4	Eukaryota	ND	ND	ND	Cryptophyta	ND	ND
OTU20639	Seq648470	64	23	30	10	17	Eukaryota	ND	ND	ND	Cryptophyta	ND	ND
OTU20037	Seq18939173	1	1	1	1	5	Eukaryota	ND	ND	ND	Cryptophyta	ND	ND
OTU21295	Seq4916900	0	0	7	0	0	Eukaryota	ND	ND	ND	Cryptophyta	ND	ND
OTU9336	Seq15016063	23	1	6	12	4	Eukaryota	ND	ND	ND	Cryptophyta	ND	ND
OTU26212	Seq5870377	67	11	18	27	9	Eukaryota	ND	ND	ND	Cryptophyta	ND	ND
OTU2000	Seq12734199	3	5	7	2	4	Eukaryota	ND	ND	ND	Cryptophyta	ND	ND
OTU16828	Seq5853881	3	3	5	4	6	Eukaryota	ND	ND	ND	Cryptophyta	ND	ND
OTU23138	Seq19651685	0	0	1	0	0	Eukaryota	ND	ND	ND	ND	ND	ND
OTU3960	Seq19270499	0	24	0	0	0	Eukaryota	ND	ND	ND	ND	ND	ND
OTU20251	Seq14940624	0	17	0	0	0	Eukaryota	ND	ND	ND	ND	ND	ND
OTU7711	Seq5619362	0	2	0	0	14	Eukaryota	ND	Euglenozoa	ND	ND	ND	Kinetoplastida
OTU19526	Seq112670	1	4	1	1	2	Eukaryota	ND	Euglenozoa	ND	ND	ND	Kinetoplastida
OTU28850	Seq12789350	9	1	3	0	2	Eukaryota	ND	Euglenozoa	ND	ND	ND	Kinetoplastida
OTU7759	Seq983865	68	6	0	21	19	Eukaryota	ND	Euglenozoa	ND	ND	ND	Kinetoplastida
OTU21750	Seq13815005	0	0	1	0	0	Eukaryota	Fungi	Chytridiomycota	ND	ND	ND	ND
OTU25562	Seq8692352	46	22	1	57	143	Eukaryota	Fungi	Chytridiomycota	ND	ND	ND	ND
OTU20241	Seq15925377	0	0	8	0	0	Eukaryota	Fungi	Chytridiomycota	ND	ND	ND	ND
OTU24735	Seq6426835	0	39	0	0	35	Eukaryota	Fungi	Chytridiomycota	ND	ND	ND	ND
OTU19146	Seq6976760	6	4	5	1	3	Eukaryota	Fungi	Chytridiomycota	ND	ND	ND	ND
OTU3243	Seq1568972	9	2	5	2	2	Eukaryota	Fungi	Chytridiomycota	ND	ND	ND	ND
OTU4261	Seq7794874	5	3	29	18	25	Eukaryota	Fungi	Ascomycota	Pezizomycotina	Eurotiomycetes	Chaetothyriomycetidae	Chaetothyriales
OTU9153	Seq5449164	0	0	5	0	0	Eukaryota	Fungi	Ascomycota	Pezizomycotina	Eurotiomycetes	Chaetothyriomycetidae	Chaetothyriales
OTU4723	Seq8903710	2	1	0	0	1	Eukaryota	Fungi	Ascomycota	Pezizomycotina	Dothideomycetes	Dothideomycetidae	Capnodiales
OTU5864	Seq10093201	0	9	0	0	0	Eukaryota	Fungi	Ascomycota	Pezizomycotina	ND	ND	ND
OTU22948	Seq13571322	1	0	0	0	0	Eukaryota	Fungi	Ascomycota	Pezizomycotina	Dothideomycetes	Pleosporomycetidae	Pleosporales
OTU17982	Seq1824408	1	0	0	3	0	Eukaryota	Fungi	Ascomycota	Pezizomycotina	Dothideomycetes	Pleosporomycetidae	Pleosporales
OTU12564	Seq5509210	5	0	0	6	0	Eukaryota	Fungi	Ascomycota	Pezizomycotina	Dothideomycetes	Pleosporomycetidae	Pleosporales
OTU18571	Seq8049027	4	0	5	8	0	Eukaryota	Fungi	Ascomycota	Pezizomycotina	Dothideomycetes	Pleosporomycetidae	Pleosporales
OTU20933	Seq13332573	3	2	0	2	3	Eukaryota	Fungi	Ascomycota	Pezizomycotina	Dothideomycetes	Pleosporomycetidae	Pleosporales
OTU10722	Seq18842084	1	1	1	1	1	Eukaryota	Fungi	Ascomycota	Pezizomycotina	Dothideomycetes	Pleosporomycetidae	Pleosporales
OTU17259	Seq5967835	7	1	2	7	3	Eukaryota	Fungi	Ascomycota	Pezizomycotina	Dothideomycetes	Pleosporomycetidae	Pleosporales
OTU17155	Seq18259059	2	0	0	1	0	Eukaryota	Fungi	Ascomycota	Pezizomycotina	Dothideomycetes	Pleosporomycetidae	Pleosporales
OTU13150	Seq17082758	5	0	2	6	0	Eukaryota	Fungi	Ascomycota	Pezizomycotina	Dothideomycetes	Pleosporomycetidae	Pleosporales
OTU9729	Seq14474006	0	1	0	0	3	Eukaryota	Fungi	Ascomycota	mitosporic Ascomycota	ND	ND	ND
OTU963	Seq14976269	1	0	1	3	0	Eukaryota	Fungi	Ascomycota	mitosporic Ascomycota	ND	ND	ND
OTU7233	Seq16877254	2	2	1	1	8	Eukaryota	Fungi	Ascomycota	mitosporic Ascomycota	ND	ND	ND
OTU6009	Seq1649197	2	1	0	1	2	Eukaryota	Fungi	Ascomycota	mitosporic Ascomycota	ND	ND	ND
OTU5535	Seq1110282	0	1	0	0	2	Eukaryota	Fungi	Ascomycota	mitosporic Ascomycota	ND	ND	ND
OTU3059	Seq11237819	1	3	3	26	14	Eukaryota	Fungi	Ascomycota	mitosporic Ascomycota	ND	ND	ND
OTU24385	Seq13011589	6	6	1	11	29	Eukaryota	Fungi	Ascomycota	mitosporic Ascomycota	ND	ND	ND
OTU19880	Seq13410123	1	4	0	17	3	Eukaryota	Fungi	Ascomycota	mitosporic Ascomycota	ND	ND	ND
OTU19552	Seq11877287	1	0	0	1	0	Eukaryota	Fungi	Ascomycota	mitosporic Ascomycota	ND	ND	ND
OTU18267	Seq19082920	2	1	1	5	7	Eukaryota	Fungi	Ascomycota	mitosporic Ascomycota	ND	ND	ND
OTU16034	Seq17069597	0	0	1	0	0	Eukaryota	Fungi	Ascomycota	mitosporic Ascomycota	ND	ND	ND
OTU15933	Seq1685653	0	1	2	0	1	Eukaryota	Fungi	Ascomycota	mitosporic Ascomycota	ND	ND	ND
OTU15800	Seq16511539	1	0	0	3	0	Eukaryota	Fungi	Ascomycota	mitosporic Ascomycota	ND	ND	ND
OTU15049	Seq2876437	1	0	0	2	0	Eukaryota	Fungi	Ascomycota	mitosporic Ascomycota	ND	ND	ND
OTU13350	Seq3251738	2	2	1	5	9	Eukaryota	Fungi	Ascomycota	mitosporic Ascomycota	ND	ND	ND
OTU12535	Seq19421300	4	3	0	2	5	Eukaryota	Fungi	Ascomycota	mitosporic Ascomycota	ND	ND	ND
OTU12252	Seq15367174	1	0	0	2	0	Eukaryota	Fungi	Ascomycota	mitosporic Ascomycota	ND	ND	ND
OTU12121	Seq1523419	1	0	0	25	0	Eukaryota	Fungi	Ascomycota	mitosporic Ascomycota	ND	ND	ND
OTU12044	Seq14340585	0	1	0	0	3	Eukaryota	Fungi	Ascomycota	mitosporic Ascomycota	ND	ND	ND
OTU10659	Seq9358066	1	1	1	5	5	Eukaryota	Fungi	Ascomycota	mitosporic Ascomycota	ND	ND	ND
OTU10100	Seq358023	2	15	17	2	15	Eukaryota	Fungi	Ascomycota	mitosporic Ascomycota	ND	ND	ND
OTU9036	Seq18103171	0	0	5	0	0	Eukaryota	Fungi	Ascomycota	mitosporic Ascomycota	ND	ND	ND
OTU7656	Seq17546564	2	1	0	6	2	Eukaryota	Fungi	Ascomycota	mitosporic Ascomycota	ND	ND	ND
OTU690	Seq8491331	0	3	1	0	3	Eukaryota	Fungi	Ascomycota	mitosporic Ascomycota	ND	ND	ND
OTU6721	Seq1395759	16	2	5	90	42	Eukaryota	Fungi	Ascomycota	mitosporic Ascomycota	ND	ND	ND
OTU5523	Seq12811932	1	1	0	13	2	Eukaryota	Fungi	Ascomycota	mitosporic Ascomycota	ND	ND	ND
OTU28634	Seq18841349	5	4	0	15	2	Eukaryota	Fungi	Ascomycota	mitosporic Ascomycota	ND	ND	ND
OTU27796	Seq9517342	4	3	5	20	21	Eukaryota	Fungi	Ascomycota	mitosporic Ascomycota	ND	ND	ND
OTU23656	Seq7431205	1	1	0	5	5	Eukaryota	Fungi	Ascomycota	mitosporic Ascomycota	ND	ND	ND
OTU22268	Seq17003523	0	0	2	0	0	Eukaryota	Fungi	Ascomycota	mitosporic Ascomycota	ND	ND	ND
OTU18496	Seq16498944	59	12	0	133	13	Eukaryota	Fungi	Ascomycota	mitosporic Ascomycota	ND	ND	ND
OTU16446	Seq16320149	0	0	1	0	0	Eukaryota	Fungi	Ascomycota	mitosporic Ascomycota	ND	ND	ND
OTU15748	Seq16444126	2	0	0	3	0	Eukaryota	Fungi	Ascomycota	mitosporic Ascomycota	ND	ND	ND
OTU14639	Seq17845048	2	0	0	3	0	Eukaryota	Fungi	Ascomycota	mitosporic Ascomycota	ND	ND	ND
OTU13395	Seq17502918	1	3	0	12	5	Eukaryota	Fungi	Ascomycota	mitosporic Ascomycota	ND	ND	ND
OTU13352	Seq10757223	4	1	0	7	4	Eukaryota	Fungi	Ascomycota	mitosporic Ascomycota	ND	ND	ND
OTU13001	Seq4253869	3	0	3	9	0	Eukaryota	Fungi	Ascomycota	mitosporic Ascomycota	ND	ND	ND
OTU12487	Seq11878325	0	0	1	0	0	Eukaryota	Fungi	Ascomycota	mitosporic Ascomycota	ND	ND	ND
OTU12282	Seq16454298	0	1	0	0	3	Eukaryota	Fungi	Ascomycota	mitosporic Ascomycota	ND	ND	ND
OTU12149	Seq16043031	1	0	0	3	0	Eukaryota	Fungi	Ascomycota	mitosporic Ascomycota	ND	ND	ND
OTU11595	Seq12900891	13	1	12	20	3	Eukaryota	Fungi	Ascomycota	mitosporic Ascomycota	ND	ND	ND
OTU1023	Seq14217017	1	4	3	1	14	Eukaryota	Fungi	Ascomycota	mitosporic Ascomycota	ND	ND	ND
OTU7783	Seq15001429	1	0	2	6	0	Eukaryota	Fungi	Ascomycota	mitosporic Ascomycota	ND	ND	ND
OTU2976	Seq11511538	76	0	25	12	0	Eukaryota	Fungi	Ascomycota	mitosporic Ascomycota	ND	ND	ND
OTU27824	Seq12727908	1	0	1	0	0	Eukaryota	Fungi	Ascomycota	mitosporic Ascomycota	ND	ND	ND
OTU2570	Seq1963618	0	0	31	0	0	Eukaryota	Fungi	Ascomycota	mitosporic Ascomycota	ND	ND	ND
OTU22456	Seq14935427	16	0	27	19	0	Eukaryota	Fungi	Ascomycota	mitosporic Ascomycota	ND	ND	ND
OTU4193	Seq9318491	0	2	1	0	0	Eukaryota	Fungi	Ascomycota	mitosporic Ascomycota	ND	ND	ND
OTU26891	Seq14602696	0	4	0	0	0	Eukaryota	Fungi	Ascomycota	mitosporic Ascomycota	ND	ND	ND
OTU24919	Seq14131731	8	3	0	7	11	Eukaryota	Fungi	Ascomycota	mitosporic Ascomycota	ND	ND	ND
OTU24728	Seq17079465	0	4	0	0	0	Eukaryota	Fungi	Ascomycota	mitosporic Ascomycota	ND	ND	ND
OTU14760	Seq7441767	3	3	0	1	0	Eukaryota	Fungi	Ascomycota	mitosporic Ascomycota	ND	ND	ND
OTU1438	Seq16302562	0	5	0	0	3	Eukaryota	Fungi	Ascomycota	mitosporic Ascomycota	ND	ND	ND
OTU1206	Seq17497446	7	4	1	3	8	Eukaryota	Fungi	Ascomycota	mitosporic Ascomycota	ND	ND	ND
OTU9892	Seq4422803	4	0	1	1	0	Eukaryota	Fungi	Ascomycota	mitosporic Ascomycota	ND	ND	ND
OTU8737	Seq2190289	3	0	0	0	0	Eukaryota	Fungi	Ascomycota	mitosporic Ascomycota	ND	ND	ND
OTU4030	Seq5563252	3	1	0	3	2	Eukaryota	Fungi	Ascomycota	mitosporic Ascomycota	ND	ND	ND
OTU3952	Seq8087562	4	1	3	5	6	Eukaryota	Fungi	Ascomycota	mitosporic Ascomycota	ND	ND	ND
OTU29041	Seq18654436	1	0	0	3	0	Eukaryota	Fungi	Ascomycota	mitosporic Ascomycota	ND	ND	ND
OTU26924	Seq11976671	1	0	1	2	0	Eukaryota	Fungi	Ascomycota	mitosporic Ascomycota	ND	ND	ND
OTU24856	Seq12722742	11	13	2	20	33	Eukaryota	Fungi	Ascomycota	mitosporic Ascomycota	ND	ND	ND
OTU190	Seq17182246	1	1	0	1	3	Eukaryota	Fungi	Ascomycota	mitosporic Ascomycota	ND	ND	ND
OTU18916	Seq15409151	3	1	0	2	7	Eukaryota	Fungi	Ascomycota	mitosporic Ascomycota	ND	ND	ND
OTU16729	Seq5638248	4	0	0	0	0	Eukaryota	Fungi	Ascomycota	mitosporic Ascomycota	ND	ND	ND
OTU1484	Seq16091700	3	0	1	0	0	Eukaryota	Fungi	Ascomycota	mitosporic Ascomycota	ND	ND	ND
OTU13448	Seq6720140	17	1	4	37	21	Eukaryota	Fungi	Ascomycota	mitosporic Ascomycota	ND	ND	ND
OTU7420	Seq19977680	0	1	0	0	24	Eukaryota	Fungi	Ascomycota	ND	ND	ND	ND
OTU6671	Seq3310568	0	2	0	0	3	Eukaryota	Fungi	Ascomycota	ND	ND	ND	ND
OTU4826	Seq19800572	0	1	0	0	3	Eukaryota	Fungi	Ascomycota	ND	ND	ND	ND
OTU28907	Seq19840473	2	4	6	0	13	Eukaryota	Fungi	Ascomycota	ND	ND	ND	ND
OTU28057	Seq6753467	2	1	4	6	16	Eukaryota	Fungi	Ascomycota	ND	ND	ND	ND
OTU26210	Seq17517881	1	4	1	0	4	Eukaryota	Fungi	Ascomycota	ND	ND	ND	ND
OTU24715	Seq16374158	4	12	12	1	15	Eukaryota	Fungi	Ascomycota	ND	ND	ND	ND
OTU22891	Seq4460653	0	1	1	0	2	Eukaryota	Fungi	Ascomycota	ND	ND	ND	ND
OTU2280	Seq11862974	0	1	2	0	139	Eukaryota	Fungi	Ascomycota	ND	ND	ND	ND
OTU1936	Seq14517357	2	1	0	0	1	Eukaryota	Fungi	Ascomycota	ND	ND	ND	ND
OTU16783	Seq19678864	1	0	0	2	0	Eukaryota	Fungi	Ascomycota	ND	ND	ND	ND
OTU6653	Seq11731440	1	2	0	116	33	Eukaryota	Fungi	Ascomycota	ND	ND	ND	ND
OTU6016	Seq13703900	195	8	19	242	23	Eukaryota	Fungi	Ascomycota	ND	ND	ND	ND
OTU7363	Seq16386370	0	2	1	0	1	Eukaryota	Fungi	Ascomycota	ND	ND	ND	ND
OTU636	Seq5514587	4	0	20	4	0	Eukaryota	Fungi	Ascomycota	ND	ND	ND	ND
OTU380	Seq3346415	17	26	7	5	3	Eukaryota	Fungi	Ascomycota	ND	ND	ND	ND
OTU2738	Seq14820997	14	21	74	5	48	Eukaryota	Fungi	Ascomycota	ND	ND	ND	ND
OTU26818	Seq11217585	4	8	2	1	2	Eukaryota	Fungi	Ascomycota	ND	ND	ND	ND
OTU22134	Seq692839	5	0	1	3	0	Eukaryota	Fungi	Ascomycota	ND	ND	ND	ND
OTU21494	Seq12675292	3	4	6	0	10	Eukaryota	Fungi	Ascomycota	ND	ND	ND	ND
OTU6507	Seq16683563	0	2	1	0	1	Eukaryota	Fungi	Ascomycota	ND	ND	ND	ND
OTU6384	Seq17511406	0	1	0	0	3	Eukaryota	Fungi	Ascomycota	ND	ND	ND	ND
OTU4785	Seq2367630	0	1	0	0	4	Eukaryota	Fungi	Ascomycota	ND	ND	ND	ND
OTU3761	Seq7438714	11	17	3	2	10	Eukaryota	Fungi	Ascomycota	ND	ND	ND	ND
OTU28341	Seq7014798	0	2	0	0	2	Eukaryota	Fungi	Ascomycota	ND	ND	ND	ND
OTU26589	Seq19211751	0	2	0	0	2	Eukaryota	Fungi	Ascomycota	ND	ND	ND	ND
OTU22790	Seq16490544	1	2	2	1	1	Eukaryota	Fungi	Ascomycota	ND	ND	ND	ND
OTU20584	Seq11522044	1	1	1	0	1	Eukaryota	Fungi	Ascomycota	ND	ND	ND	ND
OTU12829	Seq6661351	5	1	1	8	6	Eukaryota	Fungi	Ascomycota	ND	ND	ND	ND
OTU12180	Seq19187487	0	5	2	0	0	Eukaryota	Fungi	Ascomycota	ND	ND	ND	ND
OTU4089	Seq4011348	11	29	8	4	6	Eukaryota	Fungi	Ascomycota	ND	ND	ND	ND
OTU25553	Seq14906201	12	2	0	19	3	Eukaryota	Fungi	Ascomycota	ND	ND	ND	ND
OTU2477	Seq5024682	51	5	2	14	1	Eukaryota	Fungi	Ascomycota	ND	ND	ND	ND
OTU23747	Seq504436	3	0	0	2	0	Eukaryota	Fungi	Ascomycota	ND	ND	ND	ND
OTU21368	Seq14625232	211	139	86	16	59	Eukaryota	Fungi	Ascomycota	ND	ND	ND	ND
OTU353	Seq18153379	0	1	0	0	3	Eukaryota	Fungi	Ascomycota	Pezizomycotina	Dothideomycetes	ND	ND
OTU8507	Seq18482322	3	0	4	5	0	Eukaryota	Fungi	Ascomycota	Pezizomycotina	Dothideomycetes	Pleosporomycetidae	Pleosporales
OTU29531	Seq3556317	5	20	37	6	101	Eukaryota	Fungi	Ascomycota	Pezizomycotina	Dothideomycetes	Pleosporomycetidae	Pleosporales
OTU22552	Seq10476507	42	4	0	188	29	Eukaryota	Fungi	Ascomycota	Pezizomycotina	Dothideomycetes	Pleosporomycetidae	Pleosporales
OTU19033	Seq5186979	0	1	2	0	2	Eukaryota	Fungi	Ascomycota	Pezizomycotina	Dothideomycetes	Pleosporomycetidae	Pleosporales
OTU18826	Seq9882993	1	0	0	33	0	Eukaryota	Fungi	Ascomycota	Pezizomycotina	Dothideomycetes	Pleosporomycetidae	Pleosporales
OTU17819	Seq17323805	3	0	1	3	0	Eukaryota	Fungi	Ascomycota	Pezizomycotina	Dothideomycetes	Pleosporomycetidae	Pleosporales
OTU106	Seq6564792	1	1	0	5	4	Eukaryota	Fungi	Ascomycota	Pezizomycotina	Dothideomycetes	Pleosporomycetidae	Pleosporales
OTU9477	Seq18031788	0	1	1	0	0	Eukaryota	Fungi	Ascomycota	Pezizomycotina	Dothideomycetes	Pleosporomycetidae	Pleosporales
OTU7008	Seq5377654	5	4	0	18	5	Eukaryota	Fungi	Ascomycota	Pezizomycotina	Dothideomycetes	Pleosporomycetidae	Pleosporales
OTU25275	Seq10944377	6	0	0	6	0	Eukaryota	Fungi	Ascomycota	Pezizomycotina	Dothideomycetes	Pleosporomycetidae	Pleosporales
OTU15916	Seq18663345	0	0	2	0	0	Eukaryota	Fungi	Ascomycota	Pezizomycotina	Dothideomycetes	Pleosporomycetidae	Pleosporales
OTU28128	Seq12378304	19	6	19	10	17	Eukaryota	Fungi	Ascomycota	Pezizomycotina	Dothideomycetes	Pleosporomycetidae	Pleosporales
OTU15872	Seq19328128	4	4	0	1	0	Eukaryota	Fungi	Ascomycota	Pezizomycotina	Dothideomycetes	Pleosporomycetidae	Pleosporales
OTU4186	Seq10630692	1	0	0	2	0	Eukaryota	Fungi	Ascomycota	Pezizomycotina	Dothideomycetes	Pleosporomycetidae	Pleosporales
OTU2480	Seq26604	4	1	1	8	4	Eukaryota	Fungi	Ascomycota	Pezizomycotina	Dothideomycetes	Pleosporomycetidae	Pleosporales
OTU6825	Seq4546001	1	1	0	0	11	Eukaryota	Fungi	Ascomycota	Pezizomycotina	Dothideomycetes	Pleosporomycetidae	Pleosporales
OTU6740	Seq6380059	1	0	0	1	0	Eukaryota	Fungi	Ascomycota	Pezizomycotina	Dothideomycetes	Pleosporomycetidae	Pleosporales
OTU26233	Seq2600128	1	0	1	0	0	Eukaryota	Fungi	Ascomycota	Pezizomycotina	Dothideomycetes	Pleosporomycetidae	Pleosporales
OTU20301	Seq3037190	0	0	2	0	0	Eukaryota	Fungi	Ascomycota	Pezizomycotina	Dothideomycetes	Pleosporomycetidae	Pleosporales
OTU1699	Seq3539738	1	1	0	0	2	Eukaryota	Fungi	Ascomycota	Pezizomycotina	Dothideomycetes	Pleosporomycetidae	Pleosporales
OTU1040	Seq11375418	2	3	5	9	7	Eukaryota	Fungi	Ascomycota	Pezizomycotina	Dothideomycetes	Pleosporomycetidae	Pleosporales
OTU748	Seq13534001	2	3	0	1	2	Eukaryota	Fungi	Ascomycota	Pezizomycotina	Dothideomycetes	Pleosporomycetidae	Pleosporales
OTU5415	Seq8202295	3	0	4	2	0	Eukaryota	Fungi	Ascomycota	Pezizomycotina	Dothideomycetes	Pleosporomycetidae	Pleosporales
OTU18019	Seq15405027	7	4	0	1	2	Eukaryota	Fungi	Ascomycota	Pezizomycotina	Dothideomycetes	Pleosporomycetidae	Pleosporales
OTU25326	Seq5395915	4	1	0	1	0	Eukaryota	Fungi	Ascomycota	Pezizomycotina	Dothideomycetes	Pleosporomycetidae	Pleosporales
OTU28813	Seq14799990	3	1	0	0	2	Eukaryota	Fungi	Ascomycota	Pezizomycotina	Dothideomycetes	Pleosporomycetidae	Pleosporales
OTU26961	Seq15270637	22	1	2	0	0	Eukaryota	Fungi	Ascomycota	Pezizomycotina	Dothideomycetes	Pleosporomycetidae	Pleosporales
OTU20792	Seq10231535	6	1	6	3	6	Eukaryota	Fungi	Ascomycota	Pezizomycotina	Dothideomycetes	Pleosporomycetidae	Pleosporales
OTU2430	Seq5973073	1	0	0	20	0	Eukaryota	Fungi	Ascomycota	Pezizomycotina	Eurotiomycetes	Chaetothyriomycetidae	Verrucariales
OTU30055	Seq15698254	5	0	0	0	0	Eukaryota	Fungi	Ascomycota	Pezizomycotina	Eurotiomycetes	Eurotiomycetidae	Onygenales
OTU30181	Seq17062266	3	0	0	0	0	Eukaryota	Fungi	Ascomycota	Pezizomycotina	Eurotiomycetes	Eurotiomycetidae	Onygenales
OTU18731	Seq13347043	0	1	0	0	1	Eukaryota	Fungi	Ascomycota	Pezizomycotina	Lecanoromycetes	Acarosporomycetidae	Acarosporales
OTU18870	Seq5164666	0	1	0	0	11	Eukaryota	Fungi	Ascomycota	Pezizomycotina	Leotiomycetes	ND	Erysiphales
OTU26791	Seq13435303	3	2	0	1	4	Eukaryota	Fungi	Ascomycota	Pezizomycotina	Leotiomycetes	ND	Helotiales
OTU24730	Seq10644032	0	1	0	0	2	Eukaryota	Fungi	Ascomycota	Pezizomycotina	Leotiomycetes	ND	Helotiales
OTU20221	Seq16919116	4	0	1	1	0	Eukaryota	Fungi	Ascomycota	Pezizomycotina	Leotiomycetes	ND	Helotiales
OTU28471	Seq11066333	1	1	0	1	3	Eukaryota	Fungi	Ascomycota	Pezizomycotina	Leotiomycetes	ND	Helotiales
OTU29611	Seq2989558	3	0	0	2	0	Eukaryota	Fungi	Ascomycota	Pezizomycotina	Leotiomycetes	ND	Helotiales
OTU23265	Seq19413110	3	0	1	3	0	Eukaryota	Fungi	Ascomycota	Pezizomycotina	Leotiomycetes	ND	Helotiales
OTU256	Seq11089698	4	2	1	0	1	Eukaryota	Fungi	Ascomycota	Pezizomycotina	Leotiomycetes	Leotiomycetes incertae sedis	ND
OTU19516	Seq17490106	1	2	0	3	7	Eukaryota	Fungi	Ascomycota	Pezizomycotina	ND	ND	ND
OTU10657	Seq14623937	2	1	0	8	7	Eukaryota	Fungi	Ascomycota	Pezizomycotina	ND	ND	ND
OTU17769	Seq3179274	2	0	0	1	0	Eukaryota	Fungi	Ascomycota	Pezizomycotina	ND	ND	ND
OTU20780	Seq15488659	0	0	1	0	0	Eukaryota	Fungi	Ascomycota	Pezizomycotina	Orbiliomycetes	ND	Orbiliales
OTU27049	Seq19952961	1	15	24	4	32	Eukaryota	Fungi	Ascomycota	Pezizomycotina	Orbiliomycetes	ND	Orbiliales
OTU25867	Seq13508198	14	4	30	71	46	Eukaryota	Fungi	Ascomycota	Pezizomycotina	Sordariomycetes	Hypocreomycetidae	Hypocreales
OTU18461	Seq724928	0	1	0	0	1	Eukaryota	Fungi	Ascomycota	Pezizomycotina	Sordariomycetes	Hypocreomycetidae	Hypocreales
OTU16047	Seq18200659	4	0	1	5	0	Eukaryota	Fungi	Ascomycota	Pezizomycotina	Sordariomycetes	Hypocreomycetidae	Hypocreales
OTU16374	Seq18695372	4	1	10	1	5	Eukaryota	Fungi	Ascomycota	Pezizomycotina	Sordariomycetes	Hypocreomycetidae	Hypocreales
OTU27927	Seq2160150	0	1	1	0	1	Eukaryota	Fungi	Ascomycota	Pezizomycotina	Sordariomycetes	Hypocreomycetidae	Hypocreales
OTU18819	Seq13598160	12	3	0	1	2	Eukaryota	Fungi	Ascomycota	Pezizomycotina	Sordariomycetes	Hypocreomycetidae	Hypocreales
OTU15212	Seq13967475	3	0	1	1	0	Eukaryota	Fungi	Ascomycota	Pezizomycotina	Sordariomycetes	Hypocreomycetidae	Hypocreales
OTU5186	Seq17189289	0	2	0	0	3	Eukaryota	Fungi	Ascomycota	Pezizomycotina	Sordariomycetes	Hypocreomycetidae	Conioscyphales
OTU12949	Seq18256594	2	2	2	6	60	Eukaryota	Fungi	Ascomycota	Pezizomycotina	Sordariomycetes	Hypocreomycetidae	Conioscyphales
OTU6581	Seq13010276	0	3	0	0	29	Eukaryota	Fungi	Ascomycota	Pezizomycotina	Sordariomycetes	Hypocreomycetidae	Conioscyphales
OTU5996	Seq11233305	2	1	0	2	3	Eukaryota	Fungi	Ascomycota	Pezizomycotina	Sordariomycetes	Hypocreomycetidae	ND
OTU3302	Seq5902622	0	1	0	0	9	Eukaryota	Fungi	Ascomycota	Pezizomycotina	Sordariomycetes	Hypocreomycetidae	ND
OTU26715	Seq2574703	1	1	6	1	1	Eukaryota	Fungi	Ascomycota	Pezizomycotina	Sordariomycetes	Hypocreomycetidae	ND
OTU16899	Seq8528577	1	0	0	0	0	Eukaryota	Fungi	Ascomycota	Pezizomycotina	Sordariomycetes	Hypocreomycetidae	ND
OTU7412	Seq5901715	1	1	4	7	4	Eukaryota	Fungi	Ascomycota	Pezizomycotina	Sordariomycetes	Hypocreomycetidae	ND
OTU5814	Seq493039	5	1	2	14	8	Eukaryota	Fungi	Ascomycota	Pezizomycotina	Sordariomycetes	Hypocreomycetidae	ND
OTU29351	Seq19323475	0	0	4	0	0	Eukaryota	Fungi	Ascomycota	Pezizomycotina	Sordariomycetes	Hypocreomycetidae	ND
OTU27435	Seq8250678	0	0	8	0	0	Eukaryota	Fungi	Ascomycota	Pezizomycotina	Sordariomycetes	Hypocreomycetidae	ND
OTU1608	Seq17334963	1	0	11	0	0	Eukaryota	Fungi	Ascomycota	Pezizomycotina	Sordariomycetes	Hypocreomycetidae	ND
OTU4434	Seq61037	4	0	1	3	0	Eukaryota	Fungi	Ascomycota	Pezizomycotina	Sordariomycetes	Hypocreomycetidae	ND
OTU2186	Seq1400440	1	0	1	1	0	Eukaryota	Fungi	Ascomycota	Pezizomycotina	Sordariomycetes	Hypocreomycetidae	ND
OTU8367	Seq13413496	2	0	0	1	0	Eukaryota	Fungi	Ascomycota	Pezizomycotina	Sordariomycetes	Hypocreomycetidae	Torpedosporales
OTU7329	Seq17674570	1	1	0	0	4	Eukaryota	Fungi	Ascomycota	Pezizomycotina	Sordariomycetes	Hypocreomycetidae	Torpedosporales
OTU19118	Seq17704892	0	3	1	0	16	Eukaryota	Fungi	Ascomycota	Pezizomycotina	Sordariomycetes	Hypocreomycetidae	Torpedosporales
OTU11854	Seq20014125	1	1	0	1	3	Eukaryota	Fungi	Ascomycota	Pezizomycotina	Sordariomycetes	Hypocreomycetidae	Torpedosporales
OTU8758	Seq5235115	1	0	0	3	0	Eukaryota	Fungi	Ascomycota	Pezizomycotina	Sordariomycetes	Hypocreomycetidae	Torpedosporales
OTU24640	Seq12393569	2	0	0	2	0	Eukaryota	Fungi	Ascomycota	Pezizomycotina	Sordariomycetes	Hypocreomycetidae	Torpedosporales
OTU18143	Seq1787557	23	6	0	2	1	Eukaryota	Fungi	Ascomycota	Pezizomycotina	Sordariomycetes	Hypocreomycetidae	Torpedosporales
OTU17758	Seq8735137	2	1	1	0	0	Eukaryota	Fungi	Ascomycota	Pezizomycotina	Sordariomycetes	Hypocreomycetidae	Torpedosporales
OTU3598	Seq2912458	1	0	0	6	0	Eukaryota	Fungi	Ascomycota	Pezizomycotina	Sordariomycetes	Sordariomycetidae	Diaporthales
OTU8236	Seq1366621	5	0	1	8	0	Eukaryota	Fungi	Ascomycota	Pezizomycotina	Sordariomycetes	Sordariomycetidae	Magnaporthales
OTU24550	Seq19313601	3	0	1	1	0	Eukaryota	Fungi	Ascomycota	Pezizomycotina	Sordariomycetes	Sordariomycetidae	Magnaporthales
OTU24066	Seq8386597	8	0	2	22	0	Eukaryota	Fungi	Ascomycota	Pezizomycotina	Sordariomycetes	Sordariomycetidae	Magnaporthales
OTU18105	Seq2772226	0	1	1	0	15	Eukaryota	Fungi	Ascomycota	Pezizomycotina	Sordariomycetes	Sordariomycetidae	Magnaporthales
OTU9077	Seq9704337	103	10	15	239	51	Eukaryota	Fungi	Ascomycota	Pezizomycotina	Sordariomycetes	Sordariomycetidae	Magnaporthales
OTU8596	Seq1171987	3	0	1	5	0	Eukaryota	Fungi	Ascomycota	Pezizomycotina	Sordariomycetes	Sordariomycetidae	Magnaporthales
OTU771	Seq18258286	10	2	0	18	4	Eukaryota	Fungi	Ascomycota	Pezizomycotina	Sordariomycetes	Sordariomycetidae	Magnaporthales
OTU30050	Seq17683355	3	0	0	13	0	Eukaryota	Fungi	Ascomycota	Pezizomycotina	Sordariomycetes	Sordariomycetidae	Magnaporthales
OTU28077	Seq14412840	3	0	0	3	0	Eukaryota	Fungi	Ascomycota	Pezizomycotina	Sordariomycetes	Sordariomycetidae	Magnaporthales
OTU23466	Seq16006270	2	0	0	5	0	Eukaryota	Fungi	Ascomycota	Pezizomycotina	Sordariomycetes	Sordariomycetidae	Magnaporthales
OTU23429	Seq14388554	1	0	0	5	0	Eukaryota	Fungi	Ascomycota	Pezizomycotina	Sordariomycetes	Sordariomycetidae	Magnaporthales
OTU23063	Seq12362300	1	0	0	5	0	Eukaryota	Fungi	Ascomycota	Pezizomycotina	Sordariomycetes	Sordariomycetidae	Magnaporthales
OTU1733	Seq14556751	2	0	0	2	0	Eukaryota	Fungi	Ascomycota	Pezizomycotina	Sordariomycetes	Sordariomycetidae	Magnaporthales
OTU12772	Seq1834201	22	3	2	98	28	Eukaryota	Fungi	Ascomycota	Pezizomycotina	Sordariomycetes	Sordariomycetidae	Magnaporthales
OTU6701	Seq20066899	0	0	1	0	0	Eukaryota	Fungi	Ascomycota	Pezizomycotina	Sordariomycetes	Sordariomycetidae	Magnaporthales
OTU21929	Seq6485316	1	0	1	0	0	Eukaryota	Fungi	Ascomycota	Pezizomycotina	Sordariomycetes	Sordariomycetidae	Magnaporthales
OTU16026	Seq2037869	17	16	26	49	35	Eukaryota	Fungi	Ascomycota	Pezizomycotina	Sordariomycetes	Sordariomycetidae	Magnaporthales
OTU7719	Seq15479044	3	0	0	2	0	Eukaryota	Fungi	Ascomycota	Pezizomycotina	Sordariomycetes	Sordariomycetidae	Magnaporthales
OTU3686	Seq15476472	6	0	0	4	0	Eukaryota	Fungi	Ascomycota	Pezizomycotina	Sordariomycetes	Sordariomycetidae	Magnaporthales
OTU28743	Seq7686520	1	0	0	2	0	Eukaryota	Fungi	Ascomycota	Pezizomycotina	Sordariomycetes	Sordariomycetidae	Magnaporthales
OTU23358	Seq14840524	4	0	0	4	0	Eukaryota	Fungi	Ascomycota	Pezizomycotina	Sordariomycetes	Sordariomycetidae	Magnaporthales
OTU22413	Seq14409969	1	1	0	3	0	Eukaryota	Fungi	Ascomycota	Pezizomycotina	Sordariomycetes	Sordariomycetidae	Magnaporthales
OTU11333	Seq1699986	3	0	0	6	0	Eukaryota	Fungi	Ascomycota	Pezizomycotina	Sordariomycetes	Sordariomycetidae	Magnaporthales
OTU2840	Seq12431822	2	0	0	29	0	Eukaryota	Fungi	Ascomycota	Pezizomycotina	Sordariomycetes	Xylariomycetidae	Xylariales
OTU28396	Seq9060848	12	1	1	26	84	Eukaryota	Fungi	Ascomycota	Pezizomycotina	Sordariomycetes	Xylariomycetidae	Xylariales
OTU25030	Seq409338	1	0	0	6	0	Eukaryota	Fungi	Ascomycota	Pezizomycotina	Sordariomycetes	Xylariomycetidae	Xylariales
OTU19598	Seq18646529	1	0	0	20	0	Eukaryota	Fungi	Ascomycota	Pezizomycotina	Sordariomycetes	Xylariomycetidae	Xylariales
OTU27102	Seq6313451	1	1	5	14	1	Eukaryota	Fungi	Ascomycota	Pezizomycotina	Sordariomycetes	Xylariomycetidae	Xylariales
OTU26147	Seq17982911	1	0	0	4	0	Eukaryota	Fungi	Ascomycota	Pezizomycotina	Sordariomycetes	Xylariomycetidae	Xylariales
OTU4091	Seq13958468	0	0	1	0	0	Eukaryota	Fungi	Ascomycota	Saccharomycotina	Saccharomycetes	ND	Saccharomycetales
OTU12097	Seq11082932	3	0	3	0	0	Eukaryota	Fungi	Ascomycota	Saccharomycotina	Saccharomycetes	ND	Saccharomycetales
OTU25172	Seq11266564	1	0	1	1	0	Eukaryota	Fungi	Ascomycota	Saccharomycotina	Saccharomycetes	ND	Saccharomycetales
OTU16854	Seq4361879	0	3	0	0	20	Eukaryota	Fungi	Ascomycota	Saccharomycotina	Saccharomycetes	ND	Saccharomycetales
OTU5674	Seq6580983	8	4	1	0	1	Eukaryota	Fungi	Basidiomycota	Agaricomycotina	Agaricomycetes	Agaricomycetidae	Agaricales
OTU25801	Seq16107943	0	0	1	0	0	Eukaryota	Fungi	Basidiomycota	Agaricomycotina	Agaricomycetes	Agaricomycetidae	Agaricales
OTU2110	Seq1212843	0	0	1	0	0	Eukaryota	Fungi	Basidiomycota	Agaricomycotina	Agaricomycetes	Agaricomycetidae	Agaricales
OTU10537	Seq15975079	10	28	13	11	32	Eukaryota	Fungi	Basidiomycota	Agaricomycotina	Agaricomycetes	Agaricomycetidae	Agaricales
OTU29144	Seq17508812	2	9	11	12	47	Eukaryota	Fungi	Basidiomycota	Agaricomycotina	Agaricomycetes	Agaricomycetidae	Agaricales
OTU21584	Seq11024378	6	1	1	0	1	Eukaryota	Fungi	Basidiomycota	Agaricomycotina	Agaricomycetes	Agaricomycetidae	Agaricales
OTU29876	Seq18353769	1	7	1	6	20	Eukaryota	Fungi	Basidiomycota	Agaricomycotina	Agaricomycetes	Agaricomycetidae	Agaricales
OTU8673	Seq12805768	0	1	0	0	3	Eukaryota	Fungi	Basidiomycota	Agaricomycotina	Agaricomycetes	Agaricomycetidae	Agaricales
OTU10128	Seq11860427	6	7	0	13	9	Eukaryota	Fungi	Basidiomycota	Agaricomycotina	Agaricomycetes	Agaricomycetidae	Agaricales
OTU29668	Seq4136454	5	10	9	1	9	Eukaryota	Fungi	Basidiomycota	Agaricomycotina	Agaricomycetes	Agaricomycetidae	Agaricales
OTU10035	Seq10493191	14	11	7	12	10	Eukaryota	Fungi	Basidiomycota	Agaricomycotina	Agaricomycetes	Agaricomycetidae	Agaricales
OTU20407	Seq19321132	3	0	0	4	0	Eukaryota	Fungi	Basidiomycota	Agaricomycotina	Agaricomycetes	Agaricomycetidae	Agaricales
OTU12124	Seq1300677	16	0	0	12	0	Eukaryota	Fungi	Basidiomycota	Agaricomycotina	Agaricomycetes	Agaricomycetidae	Agaricales
OTU54	Seq4505801	4	0	0	5	0	Eukaryota	Fungi	Basidiomycota	Agaricomycotina	Agaricomycetes	Agaricomycetidae	Agaricales
OTU24867	Seq3055220	11	4	3	1	0	Eukaryota	Fungi	Basidiomycota	Agaricomycotina	Agaricomycetes	Agaricomycetidae	Agaricales
OTU24486	Seq1875450	11	0	0	1	0	Eukaryota	Fungi	Basidiomycota	Agaricomycotina	Agaricomycetes	Agaricomycetidae	Agaricales
OTU16126	Seq1487487	1	0	1	2	0	Eukaryota	Fungi	Basidiomycota	Agaricomycotina	Agaricomycetes	Agaricomycetidae	Agaricales
OTU13951	Seq13976600	3	1	0	1	0	Eukaryota	Fungi	Basidiomycota	Agaricomycotina	Agaricomycetes	Agaricomycetidae	Agaricales
OTU7440	Seq6250469	6	8	3	3	3	Eukaryota	Fungi	Basidiomycota	Agaricomycotina	Agaricomycetes	Agaricomycetidae	Agaricales
OTU9967	Seq18053650	0	1	1	0	2	Eukaryota	Fungi	Basidiomycota	Agaricomycotina	Agaricomycetes	Agaricomycetidae	Boletales
OTU24726	Seq7280495	0	0	3	0	0	Eukaryota	Fungi	Basidiomycota	Agaricomycotina	Agaricomycetes	Agaricomycetidae	Boletales
OTU1865	Seq11069563	4	4	5	2	35	Eukaryota	Fungi	Basidiomycota	Agaricomycotina	Agaricomycetes	Agaricomycetidae	Boletales
OTU14039	Seq953631	5	0	0	1	0	Eukaryota	Fungi	Basidiomycota	Agaricomycotina	Agaricomycetes	ND	Auriculariales
OTU12758	Seq3982873	6	2	2	4	0	Eukaryota	Fungi	Basidiomycota	Agaricomycotina	Agaricomycetes	ND	Auriculariales
OTU5136	Seq4771787	1	1	0	2	4	Eukaryota	Fungi	Basidiomycota	Agaricomycotina	Agaricomycetes	ND	Corticiales
OTU6129	Seq11047910	6	5	3	0	6	Eukaryota	Fungi	Basidiomycota	Agaricomycotina	Agaricomycetes	ND	Corticiales
OTU27683	Seq13339774	0	3	0	0	4	Eukaryota	Fungi	Basidiomycota	Agaricomycotina	Agaricomycetes	ND	Corticiales
OTU6431	Seq1466617	1	2	1	1	1	Eukaryota	Fungi	Basidiomycota	Agaricomycotina	Agaricomycetes	ND	Corticiales
OTU16166	Seq16340268	4	4	5	2	3	Eukaryota	Fungi	Basidiomycota	Agaricomycotina	Agaricomycetes	ND	Corticiales
OTU6351	Seq16186618	0	1	0	0	3	Eukaryota	Fungi	Basidiomycota	Agaricomycotina	Agaricomycetes	ND	Hymenochaetales
OTU24985	Seq7714270	2	3	0	17	41	Eukaryota	Fungi	Basidiomycota	Agaricomycotina	Agaricomycetes	ND	Hymenochaetales
OTU18668	Seq5261834	1	0	0	0	0	Eukaryota	Fungi	Basidiomycota	Agaricomycotina	Agaricomycetes	ND	Hymenochaetales
OTU8633	Seq3818504	16	3	1	6	7	Eukaryota	Fungi	Basidiomycota	Agaricomycotina	Agaricomycetes	ND	Hymenochaetales
OTU5951	Seq13673985	1	0	0	2	0	Eukaryota	Fungi	Basidiomycota	Agaricomycotina	Agaricomycetes	ND	Hymenochaetales
OTU21375	Seq1766247	5	0	0	3	0	Eukaryota	Fungi	Basidiomycota	Agaricomycotina	Agaricomycetes	ND	Hymenochaetales
OTU29545	Seq12090325	0	2	2	0	6	Eukaryota	Fungi	Basidiomycota	Agaricomycotina	Agaricomycetes	ND	Hymenochaetales
OTU1456	Seq2518595	5	5	0	0	12	Eukaryota	Fungi	Basidiomycota	Agaricomycotina	Agaricomycetes	ND	Hymenochaetales
OTU16966	Seq6100890	13	30	2	45	76	Eukaryota	Fungi	Basidiomycota	Agaricomycotina	Agaricomycetes	ND	Hymenochaetales
OTU7258	Seq1325351	0	6	3	0	14	Eukaryota	Fungi	Basidiomycota	Agaricomycotina	Agaricomycetes	ND	ND
OTU534	Seq2239296	2	1	0	3	3	Eukaryota	Fungi	Basidiomycota	Agaricomycotina	Agaricomycetes	ND	ND
OTU4939	Seq14815627	15	74	100	24	202	Eukaryota	Fungi	Basidiomycota	Agaricomycotina	Agaricomycetes	ND	ND
OTU26750	Seq18319456	4	16	23	7	74	Eukaryota	Fungi	Basidiomycota	Agaricomycotina	Agaricomycetes	ND	ND
OTU26523	Seq210798	10	2	1	9	14	Eukaryota	Fungi	Basidiomycota	Agaricomycotina	Agaricomycetes	ND	ND
OTU25832	Seq6602039	31	36	36	6	26	Eukaryota	Fungi	Basidiomycota	Agaricomycotina	Agaricomycetes	ND	ND
OTU23471	Seq14800936	0	2	2	0	1	Eukaryota	Fungi	Basidiomycota	Agaricomycotina	Agaricomycetes	ND	ND
OTU23110	Seq2415399	1	8	5	6	28	Eukaryota	Fungi	Basidiomycota	Agaricomycotina	Agaricomycetes	ND	ND
OTU23068	Seq8778632	1	0	0	8	0	Eukaryota	Fungi	Basidiomycota	Agaricomycotina	Agaricomycetes	ND	ND
OTU22955	Seq11148547	1	0	1	1	0	Eukaryota	Fungi	Basidiomycota	Agaricomycotina	Agaricomycetes	ND	ND
OTU18849	Seq11709284	5	1	5	6	8	Eukaryota	Fungi	Basidiomycota	Agaricomycotina	Agaricomycetes	ND	ND
OTU17577	Seq19323052	0	1	0	0	3	Eukaryota	Fungi	Basidiomycota	Agaricomycotina	Agaricomycetes	ND	ND
OTU17570	Seq6595663	15	1	0	21	28	Eukaryota	Fungi	Basidiomycota	Agaricomycotina	Agaricomycetes	ND	ND
OTU17083	Seq16415358	13	17	5	5	12	Eukaryota	Fungi	Basidiomycota	Agaricomycotina	Agaricomycetes	ND	ND
OTU139	Seq5432091	1	0	0	14	0	Eukaryota	Fungi	Basidiomycota	Agaricomycotina	Agaricomycetes	ND	ND
OTU13804	Seq10846973	0	1	0	0	3	Eukaryota	Fungi	Basidiomycota	Agaricomycotina	Agaricomycetes	ND	ND
OTU12660	Seq3845938	7	3	8	17	46	Eukaryota	Fungi	Basidiomycota	Agaricomycotina	Agaricomycetes	ND	ND
OTU27807	Seq4958270	1	0	0	5	0	Eukaryota	Fungi	Basidiomycota	Agaricomycotina	Agaricomycetes	ND	ND
OTU18756	Seq18029175	0	1	0	0	1	Eukaryota	Fungi	Basidiomycota	Agaricomycotina	Agaricomycetes	ND	ND
OTU1351	Seq11429281	1	3	2	2	0	Eukaryota	Fungi	Basidiomycota	Agaricomycotina	Agaricomycetes	ND	ND
OTU10902	Seq5587232	6	2	2	13	1	Eukaryota	Fungi	Basidiomycota	Agaricomycotina	Agaricomycetes	ND	ND
OTU9176	Seq1935955	4	5	12	4	7	Eukaryota	Fungi	Basidiomycota	Agaricomycotina	Agaricomycetes	ND	ND
OTU404	Seq15418647	1	2	1	1	1	Eukaryota	Fungi	Basidiomycota	Agaricomycotina	Agaricomycetes	ND	ND
OTU3185	Seq10994998	1	3	3	0	1	Eukaryota	Fungi	Basidiomycota	Agaricomycotina	Agaricomycetes	ND	ND
OTU26011	Seq12143352	0	4	2	0	2	Eukaryota	Fungi	Basidiomycota	Agaricomycotina	Agaricomycetes	ND	ND
OTU15591	Seq13154207	0	6	19	0	15	Eukaryota	Fungi	Basidiomycota	Agaricomycotina	Agaricomycetes	ND	ND
OTU12163	Seq2506860	2	0	0	1	0	Eukaryota	Fungi	Basidiomycota	Agaricomycotina	Agaricomycetes	ND	ND
OTU4535	Seq17950073	9	3	2	4	11	Eukaryota	Fungi	Basidiomycota	Agaricomycotina	Agaricomycetes	ND	Polyporales
OTU23033	Seq2918696	0	0	1	0	0	Eukaryota	Fungi	Basidiomycota	Agaricomycotina	Agaricomycetes	ND	Polyporales
OTU21972	Seq18408553	26	64	28	19	28	Eukaryota	Fungi	Basidiomycota	Agaricomycotina	Agaricomycetes	ND	Polyporales
OTU1222	Seq1031612	1	1	2	3	2	Eukaryota	Fungi	Basidiomycota	Agaricomycotina	Agaricomycetes	ND	Polyporales
OTU10652	Seq9411615	1	0	0	0	0	Eukaryota	Fungi	Basidiomycota	Agaricomycotina	Agaricomycetes	ND	Polyporales
OTU6758	Seq18040404	0	2	0	0	1	Eukaryota	Fungi	Basidiomycota	Agaricomycotina	Agaricomycetes	ND	Polyporales
OTU6624	Seq2257807	4	5	8	4	7	Eukaryota	Fungi	Basidiomycota	Agaricomycotina	Agaricomycetes	ND	Polyporales
OTU4642	Seq8886679	4	0	0	1	0	Eukaryota	Fungi	Basidiomycota	Agaricomycotina	Agaricomycetes	ND	Polyporales
OTU2321	Seq145569	6	0	0	7	0	Eukaryota	Fungi	Basidiomycota	Agaricomycotina	Agaricomycetes	ND	Polyporales
OTU14561	Seq8288526	1	2	0	1	1	Eukaryota	Fungi	Basidiomycota	Agaricomycotina	Agaricomycetes	ND	Polyporales
OTU8776	Seq7168802	1	2	0	3	6	Eukaryota	Fungi	Basidiomycota	Agaricomycotina	Agaricomycetes	ND	Polyporales
OTU12333	Seq17893109	17	60	62	7	50	Eukaryota	Fungi	Basidiomycota	Agaricomycotina	Agaricomycetes	ND	Polyporales
OTU13313	Seq6802634	2	1	2	1	0	Eukaryota	Fungi	Basidiomycota	Agaricomycotina	Agaricomycetes	ND	Polyporales
OTU12931	Seq12117366	3	0	0	0	0	Eukaryota	Fungi	Basidiomycota	Agaricomycotina	Agaricomycetes	ND	Polyporales
OTU409	Seq16802791	2	2	3	8	14	Eukaryota	Fungi	Basidiomycota	Agaricomycotina	Agaricomycetes	ND	Polyporales
OTU29769	Seq17159510	4	2	1	2	7	Eukaryota	Fungi	Basidiomycota	Agaricomycotina	Agaricomycetes	ND	Polyporales
OTU27392	Seq5101100	14	8	2	9	10	Eukaryota	Fungi	Basidiomycota	Agaricomycotina	Agaricomycetes	ND	Polyporales
OTU26609	Seq13093250	0	5	0	0	3	Eukaryota	Fungi	Basidiomycota	Agaricomycotina	Agaricomycetes	ND	Polyporales
OTU25304	Seq12323612	2	1	7	6	17	Eukaryota	Fungi	Basidiomycota	Agaricomycotina	Agaricomycetes	ND	Polyporales
OTU23767	Seq10716743	1	0	2	3	0	Eukaryota	Fungi	Basidiomycota	Agaricomycotina	Agaricomycetes	ND	Polyporales
OTU23237	Seq13752173	1	0	0	0	0	Eukaryota	Fungi	Basidiomycota	Agaricomycotina	Agaricomycetes	ND	Polyporales
OTU17780	Seq12937647	0	1	1	0	4	Eukaryota	Fungi	Basidiomycota	Agaricomycotina	Agaricomycetes	ND	Polyporales
OTU15232	Seq2242128	1	1	5	7	9	Eukaryota	Fungi	Basidiomycota	Agaricomycotina	Agaricomycetes	ND	Polyporales
OTU13117	Seq8621705	4	1	0	2	7	Eukaryota	Fungi	Basidiomycota	Agaricomycotina	Agaricomycetes	ND	Polyporales
OTU10760	Seq14258411	0	0	1	0	0	Eukaryota	Fungi	Basidiomycota	Agaricomycotina	Agaricomycetes	ND	Polyporales
OTU9635	Seq5956477	8	2	2	1	3	Eukaryota	Fungi	Basidiomycota	Agaricomycotina	Agaricomycetes	ND	Polyporales
OTU27736	Seq9453788	2	0	0	1	0	Eukaryota	Fungi	Basidiomycota	Agaricomycotina	Agaricomycetes	ND	Polyporales
OTU17879	Seq17906639	3	3	3	10	11	Eukaryota	Fungi	Basidiomycota	Agaricomycotina	Agaricomycetes	ND	Polyporales
OTU1501	Seq4131486	5	3	2	7	6	Eukaryota	Fungi	Basidiomycota	Agaricomycotina	Agaricomycetes	ND	Polyporales
OTU28937	Seq2179249	30	2	33	8	10	Eukaryota	Fungi	Basidiomycota	Agaricomycotina	Agaricomycetes	ND	Polyporales
OTU7645	Seq12530577	0	11	0	0	7	Eukaryota	Fungi	Basidiomycota	Agaricomycotina	Agaricomycetes	ND	Polyporales
OTU28453	Seq13443619	4	3	0	4	1	Eukaryota	Fungi	Basidiomycota	Agaricomycotina	Agaricomycetes	ND	Polyporales
OTU24422	Seq331644	0	8	0	0	0	Eukaryota	Fungi	Basidiomycota	Agaricomycotina	Agaricomycetes	ND	Polyporales
OTU9536	Seq18473152	2	5	0	0	1	Eukaryota	Fungi	Basidiomycota	Agaricomycotina	Agaricomycetes	ND	Polyporales
OTU8499	Seq4737626	2	0	0	4	0	Eukaryota	Fungi	Basidiomycota	Agaricomycotina	Agaricomycetes	ND	Polyporales
OTU6561	Seq11976911	4	0	0	2	0	Eukaryota	Fungi	Basidiomycota	Agaricomycotina	Agaricomycetes	ND	Polyporales
OTU6308	Seq13875304	35	2	1	7	2	Eukaryota	Fungi	Basidiomycota	Agaricomycotina	Agaricomycetes	ND	Polyporales
OTU4788	Seq18111281	6	0	2	6	0	Eukaryota	Fungi	Basidiomycota	Agaricomycotina	Agaricomycetes	ND	Polyporales
OTU3517	Seq12507688	2	0	0	2	0	Eukaryota	Fungi	Basidiomycota	Agaricomycotina	Agaricomycetes	ND	Polyporales
OTU23727	Seq6395449	5	0	0	2	0	Eukaryota	Fungi	Basidiomycota	Agaricomycotina	Agaricomycetes	ND	Polyporales
OTU19176	Seq12542397	14	0	0	0	0	Eukaryota	Fungi	Basidiomycota	Agaricomycotina	Agaricomycetes	ND	Polyporales
OTU10779	Seq13824808	5	1	2	1	1	Eukaryota	Fungi	Basidiomycota	Agaricomycotina	Agaricomycetes	ND	Polyporales
OTU28590	Seq1987239	9	13	8	1	9	Eukaryota	Fungi	Basidiomycota	Agaricomycotina	Agaricomycetes	ND	Polyporales
OTU14409	Seq8222279	0	1	0	0	6	Eukaryota	Fungi	Basidiomycota	Agaricomycotina	Agaricomycetes	ND	Polyporales
OTU8006	Seq17308752	2	3	3	2	3	Eukaryota	Fungi	Basidiomycota	Agaricomycotina	Agaricomycetes	ND	Polyporales
OTU22853	Seq2189151	16	3	11	1	5	Eukaryota	Fungi	Basidiomycota	Agaricomycotina	Agaricomycetes	ND	Polyporales
OTU19106	Seq2328555	15	17	13	6	14	Eukaryota	Fungi	Basidiomycota	Agaricomycotina	Agaricomycetes	ND	Polyporales
OTU3841	Seq10835373	118	69	20	17	29	Eukaryota	Fungi	Basidiomycota	Agaricomycotina	Agaricomycetes	ND	Polyporales
OTU4672	Seq3906886	0	3	4	0	8	Eukaryota	Fungi	Basidiomycota	Agaricomycotina	Agaricomycetes	ND	Polyporales
OTU24565	Seq11394598	34	48	120	102	196	Eukaryota	Fungi	Basidiomycota	Agaricomycotina	Agaricomycetes	ND	Polyporales
OTU5683	Seq12244325	34	0	0	0	0	Eukaryota	Fungi	Basidiomycota	Agaricomycotina	Agaricomycetes	ND	Polyporales
OTU3031	Seq7079721	1	2	0	5	6	Eukaryota	Fungi	Basidiomycota	Agaricomycotina	Agaricomycetes	ND	Polyporales
OTU24979	Seq18373478	0	1	2	0	2	Eukaryota	Fungi	Basidiomycota	Agaricomycotina	Agaricomycetes	ND	Polyporales
OTU13929	Seq15460715	2	9	5	3	9	Eukaryota	Fungi	Basidiomycota	Agaricomycotina	Agaricomycetes	ND	Polyporales
OTU13339	Seq792892	1	7	5	1	0	Eukaryota	Fungi	Basidiomycota	Agaricomycotina	Agaricomycetes	ND	Polyporales
OTU25798	Seq19336864	5	3	2	1	7	Eukaryota	Fungi	Basidiomycota	Agaricomycotina	Agaricomycetes	ND	Polyporales
OTU7958	Seq9938860	4	21	31	5	61	Eukaryota	Fungi	Basidiomycota	Agaricomycotina	Agaricomycetes	ND	Polyporales
OTU12855	Seq6258694	0	4	3	0	8	Eukaryota	Fungi	Basidiomycota	Agaricomycotina	Agaricomycetes	ND	Polyporales
OTU1607	Seq3884764	0	5	3	0	9	Eukaryota	Fungi	Basidiomycota	Agaricomycotina	Agaricomycetes	ND	Polyporales
OTU5867	Seq9473909	0	2	0	0	26	Eukaryota	Fungi	Basidiomycota	Agaricomycotina	Agaricomycetes	ND	Russulales
OTU5213	Seq7514604	4	1	0	0	3	Eukaryota	Fungi	Basidiomycota	Agaricomycotina	Agaricomycetes	ND	Russulales
OTU5880	Seq15807986	2	1	3	5	2	Eukaryota	Fungi	Basidiomycota	Agaricomycotina	ND	ND	ND
OTU29518	Seq7202960	2	0	0	1	0	Eukaryota	Fungi	Basidiomycota	Agaricomycotina	ND	ND	ND
OTU9504	Seq10677447	3	3	13	4	5	Eukaryota	Fungi	Basidiomycota	Agaricomycotina	ND	ND	ND
OTU27919	Seq16632578	9	12	4	2	4	Eukaryota	Fungi	Basidiomycota	Agaricomycotina	ND	ND	ND
OTU20695	Seq15761076	4	1	7	4	5	Eukaryota	Fungi	Basidiomycota	Agaricomycotina	ND	ND	ND
OTU1021	Seq5993258	2	0	7	3	0	Eukaryota	Fungi	Basidiomycota	Agaricomycotina	ND	ND	ND
OTU29913	Seq11068402	5	5	2	0	3	Eukaryota	Fungi	Basidiomycota	Agaricomycotina	ND	ND	ND
OTU25195	Seq768465	28	40	26	26	40	Eukaryota	Fungi	Basidiomycota	Agaricomycotina	ND	ND	ND
OTU10528	Seq4506067	6	0	0	0	0	Eukaryota	Fungi	Basidiomycota	Agaricomycotina	ND	ND	ND
OTU7408	Seq15059883	0	9	24	0	7	Eukaryota	Fungi	Basidiomycota	Agaricomycotina	Tremellomycetes	ND	ND
OTU29257	Seq15670451	5	10	8	5	3	Eukaryota	Fungi	Basidiomycota	Agaricomycotina	Tremellomycetes	ND	ND
OTU28389	Seq12495717	2	0	2	0	0	Eukaryota	Fungi	Basidiomycota	Agaricomycotina	Tremellomycetes	ND	ND
OTU26940	Seq535857	3	1	3	0	9	Eukaryota	Fungi	Basidiomycota	Agaricomycotina	Tremellomycetes	ND	ND
OTU25872	Seq653433	0	1	7	0	3	Eukaryota	Fungi	Basidiomycota	Agaricomycotina	Tremellomycetes	ND	ND
OTU2415	Seq17389975	2	10	2	1	3	Eukaryota	Fungi	Basidiomycota	Agaricomycotina	Tremellomycetes	ND	ND
OTU22635	Seq6358451	1	2	3	1	1	Eukaryota	Fungi	Basidiomycota	Agaricomycotina	Tremellomycetes	ND	ND
OTU205	Seq9318930	15	30	29	11	15	Eukaryota	Fungi	Basidiomycota	Agaricomycotina	Tremellomycetes	ND	ND
OTU6939	Seq12861612	0	0	1	0	0	Eukaryota	Fungi	Basidiomycota	Agaricomycotina	Tremellomycetes	ND	ND
OTU6229	Seq5545284	0	1	3	0	0	Eukaryota	Fungi	Basidiomycota	Agaricomycotina	Tremellomycetes	ND	ND
OTU21574	Seq16714798	47	72	58	9	30	Eukaryota	Fungi	Basidiomycota	Agaricomycotina	Tremellomycetes	ND	ND
OTU6917	Seq3633209	0	3	17	0	8	Eukaryota	Fungi	Basidiomycota	Agaricomycotina	Tremellomycetes	ND	ND
OTU6348	Seq16405088	2	12	14	2	5	Eukaryota	Fungi	Basidiomycota	Agaricomycotina	Tremellomycetes	ND	ND
OTU628	Seq11710429	12	45	106	5	36	Eukaryota	Fungi	Basidiomycota	Agaricomycotina	Tremellomycetes	ND	ND
OTU4766	Seq18957948	0	3	2	0	0	Eukaryota	Fungi	Basidiomycota	Agaricomycotina	Tremellomycetes	ND	ND
OTU3080	Seq14026345	2	2	1	1	6	Eukaryota	Fungi	Basidiomycota	Agaricomycotina	Tremellomycetes	ND	ND
OTU3013	Seq13388718	1	2	2	0	1	Eukaryota	Fungi	Basidiomycota	Agaricomycotina	Tremellomycetes	ND	ND
OTU27386	Seq11256568	3	2	1	2	1	Eukaryota	Fungi	Basidiomycota	Agaricomycotina	Tremellomycetes	ND	ND
OTU2555	Seq10189644	0	4	18	0	7	Eukaryota	Fungi	Basidiomycota	Agaricomycotina	Tremellomycetes	ND	ND
OTU2230	Seq8314665	11	1	15	1	1	Eukaryota	Fungi	Basidiomycota	Agaricomycotina	Tremellomycetes	ND	ND
OTU20956	Seq13559029	4	2	2	0	1	Eukaryota	Fungi	Basidiomycota	Agaricomycotina	Tremellomycetes	ND	ND
OTU19141	Seq19124904	0	7	9	0	1	Eukaryota	Fungi	Basidiomycota	Agaricomycotina	Tremellomycetes	ND	ND
OTU18419	Seq13338656	9	3	35	0	2	Eukaryota	Fungi	Basidiomycota	Agaricomycotina	Tremellomycetes	ND	ND
OTU5894	Seq16119350	5	11	13	3	5	Eukaryota	Fungi	Basidiomycota	Agaricomycotina	Tremellomycetes	ND	ND
OTU4865	Seq7585488	2	7	2	1	0	Eukaryota	Fungi	Basidiomycota	Agaricomycotina	Tremellomycetes	ND	ND
OTU4764	Seq4051430	2	4	4	0	3	Eukaryota	Fungi	Basidiomycota	Agaricomycotina	Tremellomycetes	ND	ND
OTU4225	Seq39722	3	6	1	5	6	Eukaryota	Fungi	Basidiomycota	Agaricomycotina	Tremellomycetes	ND	ND
OTU2761	Seq11460360	0	4	2	0	0	Eukaryota	Fungi	Basidiomycota	Agaricomycotina	Tremellomycetes	ND	ND
OTU2686	Seq16126904	1	2	1	0	0	Eukaryota	Fungi	Basidiomycota	Agaricomycotina	Tremellomycetes	ND	ND
OTU23813	Seq3926939	2	3	2	0	0	Eukaryota	Fungi	Basidiomycota	Agaricomycotina	Tremellomycetes	ND	ND
OTU22992	Seq16992313	11	21	7	5	4	Eukaryota	Fungi	Basidiomycota	Agaricomycotina	Tremellomycetes	ND	ND
OTU20661	Seq4800380	0	1	1	0	2	Eukaryota	Fungi	Basidiomycota	Agaricomycotina	Tremellomycetes	ND	ND
OTU17888	Seq1582731	10	18	17	10	10	Eukaryota	Fungi	Basidiomycota	Agaricomycotina	Tremellomycetes	ND	ND
OTU15685	Seq4104477	0	2	10	0	0	Eukaryota	Fungi	Basidiomycota	Agaricomycotina	Tremellomycetes	ND	ND
OTU12784	Seq17367656	3	3	5	0	0	Eukaryota	Fungi	Basidiomycota	Agaricomycotina	Tremellomycetes	ND	ND
OTU12645	Seq350027	2	5	2	1	2	Eukaryota	Fungi	Basidiomycota	Agaricomycotina	Tremellomycetes	ND	ND
OTU7320	Seq18027064	1	2	1	1	2	Eukaryota	Fungi	Basidiomycota	Agaricomycotina	Tremellomycetes	ND	ND
OTU22939	Seq19669851	11	21	9	2	5	Eukaryota	Fungi	Basidiomycota	Agaricomycotina	Tremellomycetes	ND	ND
OTU21068	Seq7004245	5	4	7	0	3	Eukaryota	Fungi	Basidiomycota	Agaricomycotina	Tremellomycetes	ND	ND
OTU14939	Seq22067	2	1	2	0	0	Eukaryota	Fungi	Basidiomycota	Agaricomycotina	Tremellomycetes	ND	ND
OTU12692	Seq12975807	7	17	12	7	8	Eukaryota	Fungi	Basidiomycota	Agaricomycotina	Tremellomycetes	ND	ND
OTU10085	Seq1858008	3	10	2	0	6	Eukaryota	Fungi	Basidiomycota	Agaricomycotina	Tremellomycetes	ND	ND
OTU5963	Seq8725702	4	0	0	1	0	Eukaryota	Fungi	Basidiomycota	Agaricomycotina	Tremellomycetes	ND	Tremellales
OTU2956	Seq5624830	32	0	13	7	0	Eukaryota	Fungi	Basidiomycota	Agaricomycotina	Tremellomycetes	ND	Tremellales
OTU15670	Seq2618491	1	0	0	0	0	Eukaryota	Fungi	Basidiomycota	ND	ND	ND	ND
OTU19976	Seq17445955	1	0	1	32	0	Eukaryota	Fungi	Basidiomycota	Pucciniomycotina	Agaricostilbomycetes	ND	Agaricostilbales
OTU26545	Seq2346327	0	1	0	0	10	Eukaryota	Fungi	Basidiomycota	Pucciniomycotina	Agaricostilbomycetes	ND	ND
OTU16339	Seq5859423	1	0	0	6	0	Eukaryota	Fungi	Basidiomycota	Pucciniomycotina	Agaricostilbomycetes	ND	ND
OTU9306	Seq17059919	2	34	152	32	348	Eukaryota	Fungi	Basidiomycota	Pucciniomycotina	Microbotryomycetes	ND	Sporidiobolales
OTU10637	Seq7201473	0	1	1	0	1	Eukaryota	Fungi	Basidiomycota	Pucciniomycotina	Pucciniomycetes	ND	Helicobasidiales
OTU18598	Seq2050110	0	0	1	0	0	Eukaryota	Fungi	Basidiomycota	Pucciniomycotina	Pucciniomycetes	ND	ND
OTU19035	Seq4324057	0	1	0	0	5	Eukaryota	Fungi	Basidiomycota	Pucciniomycotina	Pucciniomycetes	ND	ND
OTU22995	Seq7273000	3	1	1	0	4	Eukaryota	Fungi	Basidiomycota	Pucciniomycotina	Pucciniomycetes	ND	Pucciniales
OTU15347	Seq5670472	7	5	0	0	26	Eukaryota	Fungi	Basidiomycota	Pucciniomycotina	Pucciniomycetes	ND	Pucciniales
OTU2266	Seq10540964	7	3	1	6	45	Eukaryota	Fungi	Basidiomycota	Pucciniomycotina	Pucciniomycetes	ND	Pucciniales
OTU341	Seq725890	5	1	0	0	13	Eukaryota	Fungi	Basidiomycota	Pucciniomycotina	Pucciniomycetes	ND	Pucciniales
OTU26953	Seq11282101	0	0	1	0	0	Eukaryota	Fungi	Ascomycota	Pezizomycotina	Sordariomycetes	Hypocreomycetidae	Hypocreales
OTU26035	Seq15949357	1	6	1	25	2	Eukaryota	Fungi	Ascomycota	Pezizomycotina	Sordariomycetes	Hypocreomycetidae	Hypocreales
OTU13961	Seq920016	3	1	0	0	4	Eukaryota	Fungi	Glomeromycota	ND	Glomeromycetes	ND	Archaeosporales
OTU27856	Seq14936922	21	11	12	1	13	Eukaryota	Fungi	Ascomycota	Pezizomycotina	Dothideomycetes	Pleosporomycetidae	Pleosporales
OTU20989	Seq3885237	0	6	1	0	1	Eukaryota	Fungi	Basidiomycota	Agaricomycotina	Agaricomycetes	Agaricomycetidae	Agaricales
OTU8656	Seq14879033	1	1	0	8	10	Eukaryota	Fungi	Basidiomycota	Agaricomycotina	Agaricomycetes	Agaricomycetidae	Agaricales
OTU25472	Seq16111456	2	7	1	0	1	Eukaryota	Fungi	Basidiomycota	Agaricomycotina	Agaricomycetes	Agaricomycetidae	Agaricales
OTU18212	Seq17475465	1	0	1	1	0	Eukaryota	Fungi	Basidiomycota	Agaricomycotina	Agaricomycetes	Agaricomycetidae	Agaricales
OTU15876	Seq19816077	2	3	2	1	12	Eukaryota	Fungi	Basidiomycota	Agaricomycotina	Agaricomycetes	Agaricomycetidae	Agaricales
OTU20538	Seq4002204	2	3	2	5	3	Eukaryota	Fungi	Basidiomycota	Agaricomycotina	Agaricomycetes	Agaricomycetidae	Agaricales
OTU17643	Seq761423	4	1	0	1	11	Eukaryota	Fungi	Basidiomycota	Agaricomycotina	Agaricomycetes	Agaricomycetidae	Agaricales
OTU16391	Seq18535833	6	1	1	3	28	Eukaryota	Fungi	Basidiomycota	Agaricomycotina	Agaricomycetes	Agaricomycetidae	Agaricales
OTU12882	Seq3412846	20	19	9	27	104	Eukaryota	Fungi	Basidiomycota	Agaricomycotina	Agaricomycetes	Agaricomycetidae	Agaricales
OTU27127	Seq9627935	6	6	8	1	3	Eukaryota	Fungi	Basidiomycota	Agaricomycotina	Agaricomycetes	Agaricomycetidae	Agaricales
OTU228	Seq18978087	2	12	1	2	6	Eukaryota	Fungi	Basidiomycota	Agaricomycotina	Agaricomycetes	Agaricomycetidae	Agaricales
OTU28487	Seq5623467	1	2	2	0	1	Eukaryota	Fungi	Basidiomycota	Agaricomycotina	Agaricomycetes	Agaricomycetidae	Agaricales
OTU2715	Seq11958714	6	5	10	3	5	Eukaryota	Fungi	Basidiomycota	Agaricomycotina	Agaricomycetes	Agaricomycetidae	Agaricales
OTU9605	Seq6577411	3	1	2	2	7	Eukaryota	Fungi	ND	ND	ND	ND	ND
OTU3579	Seq2683442	5	2	1	9	3	Eukaryota	Fungi	ND	ND	ND	ND	ND
OTU25499	Seq6634824	9	5	12	79	153	Eukaryota	Fungi	ND	ND	ND	ND	ND
OTU23670	Seq8381264	3	0	1	5	0	Eukaryota	Fungi	ND	ND	ND	ND	ND
OTU22624	Seq17729073	4	0	0	1	0	Eukaryota	Fungi	ND	ND	ND	ND	ND
OTU21902	Seq10646239	2	0	0	4	0	Eukaryota	Fungi	ND	ND	ND	ND	ND
OTU21772	Seq9433117	2	0	0	4	0	Eukaryota	Fungi	ND	ND	ND	ND	ND
OTU21400	Seq2552140	0	2	1	0	3	Eukaryota	Fungi	ND	ND	ND	ND	ND
OTU14746	Seq12914281	1	0	0	2	0	Eukaryota	Fungi	ND	ND	ND	ND	ND
OTU1190	Seq10050063	37	2	3	39	28	Eukaryota	Fungi	ND	ND	ND	ND	ND
OTU10299	Seq2122914	53	44	72	59	115	Eukaryota	Fungi	ND	ND	ND	ND	ND
OTU26590	Seq7799768	7	1	0	8	1	Eukaryota	Fungi	ND	ND	ND	ND	ND
OTU24997	Seq15590113	2	0	0	6	0	Eukaryota	Fungi	ND	ND	ND	ND	ND
OTU24374	Seq324449	4	0	0	2	0	Eukaryota	Fungi	ND	ND	ND	ND	ND
OTU22521	Seq15384486	1	0	0	3	0	Eukaryota	Fungi	ND	ND	ND	ND	ND
OTU21811	Seq12993306	1	0	0	3	0	Eukaryota	Fungi	ND	ND	ND	ND	ND
OTU19904	Seq8510265	56	60	58	34	109	Eukaryota	Fungi	ND	ND	ND	ND	ND
OTU4580	Seq11826244	18	12	19	10	42	Eukaryota	Fungi	ND	ND	ND	ND	ND
OTU20753	Seq2665053	1	0	2	2	0	Eukaryota	Fungi	ND	ND	ND	ND	ND
OTU1798	Seq17632244	2	0	1	2	0	Eukaryota	Fungi	ND	ND	ND	ND	ND
OTU780	Seq18287391	1	3	1	1	5	Eukaryota	Fungi	ND	ND	ND	ND	ND
OTU8995	Seq20083621	22	0	0	2	0	Eukaryota	Fungi	ND	ND	ND	ND	ND
OTU7857	Seq19604780	5	1	2	3	1	Eukaryota	Fungi	ND	ND	ND	ND	ND
OTU28935	Seq2999472	10	0	0	2	0	Eukaryota	Fungi	ND	ND	ND	ND	ND
OTU2778	Seq12800566	7	0	0	1	0	Eukaryota	Fungi	ND	ND	ND	ND	ND
OTU22668	Seq16886235	18	1	2	8	4	Eukaryota	Fungi	ND	ND	ND	ND	ND
OTU21424	Seq7473219	2	0	0	2	0	Eukaryota	Fungi	ND	ND	ND	ND	ND
OTU20441	Seq18274629	4	0	0	0	0	Eukaryota	Fungi	ND	ND	ND	ND	ND
OTU19718	Seq2708586	34	6	2	13	6	Eukaryota	Fungi	ND	ND	ND	ND	ND
OTU18801	Seq17767978	46	2	0	10	1	Eukaryota	Fungi	ND	ND	ND	ND	ND
OTU10464	Seq14708338	127	0	0	0	0	Eukaryota	Haptophyceae	ND	ND	ND	ND	ND
OTU9955	Seq15236990	24	11	16	2	11	Eukaryota	ND	ND	ND	ND	ND	ND
OTU989	Seq6926763	2	0	1	4	0	Eukaryota	ND	ND	ND	ND	ND	ND
OTU9858	Seq13541070	0	3	0	0	7	Eukaryota	ND	ND	ND	ND	ND	ND
OTU9760	Seq8259450	0	2	2	0	13	Eukaryota	ND	ND	ND	ND	ND	ND
OTU9543	Seq3039519	2	0	2	0	0	Eukaryota	ND	ND	ND	ND	ND	ND
OTU9518	Seq14358697	0	1	1	0	2	Eukaryota	ND	ND	ND	ND	ND	ND
OTU94	Seq11958180	2	2	0	1	2	Eukaryota	ND	ND	ND	ND	ND	ND
OTU9237	Seq7007258	0	0	1	0	0	Eukaryota	ND	ND	ND	ND	ND	ND
OTU9150	Seq5038373	1	1	0	1	3	Eukaryota	ND	ND	ND	ND	ND	ND
OTU9134	Seq9213587	1	3	0	3	3	Eukaryota	ND	ND	ND	ND	ND	ND
OTU9133	Seq14149844	15	16	9	4	37	Eukaryota	ND	ND	ND	ND	ND	ND
OTU9049	Seq19619011	2	4	0	2	2	Eukaryota	ND	ND	ND	ND	ND	ND
OTU9001	Seq10556735	0	0	1	0	0	Eukaryota	ND	ND	ND	ND	ND	ND
OTU896	Seq17653895	4	1	0	12	13	Eukaryota	ND	ND	ND	ND	ND	ND
OTU8889	Seq13636987	3	0	1	1	0	Eukaryota	ND	ND	ND	ND	ND	ND
OTU883	Seq18131541	0	0	4	0	0	Eukaryota	ND	ND	ND	ND	ND	ND
OTU8710	Seq4660643	1	0	1	2	0	Eukaryota	ND	ND	ND	ND	ND	ND
OTU8622	Seq18377076	2	7	0	9	27	Eukaryota	ND	ND	ND	ND	ND	ND
OTU8520	Seq3680428	4	2	3	1	8	Eukaryota	ND	ND	ND	ND	ND	ND
OTU8470	Seq2231630	0	2	1	0	5	Eukaryota	ND	ND	ND	ND	ND	ND
OTU8442	Seq13660625	3	5	0	3	10	Eukaryota	ND	ND	ND	ND	ND	ND
OTU8352	Seq9445690	7	20	24	7	34	Eukaryota	ND	ND	ND	ND	ND	ND
OTU8317	Seq2088930	0	0	3	0	0	Eukaryota	ND	ND	ND	ND	ND	ND
OTU8194	Seq6811811	82	12	1	47	7	Eukaryota	ND	ND	ND	ND	ND	ND
OTU8143	Seq11576639	0	1	0	0	4	Eukaryota	ND	ND	ND	ND	ND	ND
OTU8053	Seq8752686	17	15	8	7	55	Eukaryota	ND	ND	ND	ND	ND	ND
OTU8008	Seq2511594	2	1	1	4	5	Eukaryota	ND	ND	ND	ND	ND	ND
OTU7851	Seq11026226	20	16	17	4	17	Eukaryota	ND	ND	ND	ND	ND	ND
OTU7850	Seq1158607	0	1	0	0	13	Eukaryota	ND	ND	ND	ND	ND	ND
OTU7813	Seq12025597	40	9	9	8	30	Eukaryota	ND	ND	ND	ND	ND	ND
OTU7807	Seq15077541	2	0	0	0	0	Eukaryota	ND	ND	ND	ND	ND	ND
OTU7691	Seq6647993	2	2	2	1	2	Eukaryota	ND	ND	ND	ND	ND	ND
OTU7424	Seq11986509	0	0	1	0	0	Eukaryota	ND	ND	ND	ND	ND	ND
OTU7252	Seq11386354	5	1	7	1	2	Eukaryota	ND	ND	ND	ND	ND	ND
OTU7246	Seq14520617	2	1	0	0	25	Eukaryota	ND	ND	ND	ND	ND	ND
OTU712	Seq5604198	2	0	2	3	0	Eukaryota	ND	ND	ND	ND	ND	ND
OTU6985	Seq19079641	1	0	1	1	0	Eukaryota	ND	ND	ND	ND	ND	ND
OTU6925	Seq3936056	0	1	0	0	4	Eukaryota	ND	ND	ND	ND	ND	ND
OTU6708	Seq2844517	1	0	1	2	0	Eukaryota	ND	ND	ND	ND	ND	ND
OTU6703	Seq15085687	9	9	2	8	21	Eukaryota	ND	ND	ND	ND	ND	ND
OTU66	Seq18060057	1	0	1	22	0	Eukaryota	ND	ND	ND	ND	ND	ND
OTU6587	Seq18492932	1	0	0	1	0	Eukaryota	ND	ND	ND	ND	ND	ND
OTU6582	Seq9431882	3	0	1	1	0	Eukaryota	ND	ND	ND	ND	ND	ND
OTU6493	Seq3023292	3	1	0	5	2	Eukaryota	ND	ND	ND	ND	ND	ND
OTU6456	Seq2998428	1	3	1	1	5	Eukaryota	ND	ND	ND	ND	ND	ND
OTU6439	Seq4011394	2	14	17	6	41	Eukaryota	ND	ND	ND	ND	ND	ND
OTU643	Seq18655539	8	4	8	2	13	Eukaryota	ND	ND	ND	ND	ND	ND
OTU6270	Seq6881839	3	3	3	0	7	Eukaryota	ND	ND	ND	ND	ND	ND
OTU6268	Seq2100660	0	1	0	0	3	Eukaryota	ND	ND	ND	ND	ND	ND
OTU6110	Seq8687447	1	1	0	0	5	Eukaryota	ND	ND	ND	ND	ND	ND
OTU6034	Seq6737582	6	7	22	14	22	Eukaryota	ND	ND	ND	ND	ND	ND
OTU596	Seq8173724	3	0	0	3	0	Eukaryota	ND	ND	ND	ND	ND	ND
OTU5835	Seq5542763	11	13	18	4	14	Eukaryota	ND	ND	ND	ND	ND	ND
OTU5821	Seq12324793	5	7	13	2	9	Eukaryota	ND	ND	ND	ND	ND	ND
OTU582	Seq8373160	4	2	9	6	22	Eukaryota	ND	ND	ND	ND	ND	ND
OTU5775	Seq16109697	1	2	1	6	2	Eukaryota	ND	ND	ND	ND	ND	ND
OTU5678	Seq18598367	0	0	2	0	0	Eukaryota	ND	ND	ND	ND	ND	ND
OTU5673	Seq14493952	1	3	2	2	2	Eukaryota	ND	ND	ND	ND	ND	ND
OTU5653	Seq15609446	2	1	0	2	7	Eukaryota	ND	ND	ND	ND	ND	ND
OTU558	Seq15187538	2	1	1	1	1	Eukaryota	ND	ND	ND	ND	ND	ND
OTU5529	Seq8187606	0	3	2	0	11	Eukaryota	ND	ND	ND	ND	ND	ND
OTU5501	Seq9375491	2	0	0	2	0	Eukaryota	ND	ND	ND	ND	ND	ND
OTU5437	Seq6389630	0	3	6	0	2	Eukaryota	ND	ND	ND	ND	ND	ND
OTU5270	Seq4320178	10	4	1	3	9	Eukaryota	ND	ND	ND	ND	ND	ND
OTU5245	Seq13876387	1	2	1	0	4	Eukaryota	ND	ND	ND	ND	ND	ND
OTU521	Seq8043083	1	0	0	2	0	Eukaryota	ND	ND	ND	ND	ND	ND
OTU5165	Seq1479710	6	7	7	7	18	Eukaryota	ND	ND	ND	ND	ND	ND
OTU5081	Seq7366694	0	2	1	0	4	Eukaryota	ND	ND	ND	ND	ND	ND
OTU5080	Seq5447869	10	8	9	6	12	Eukaryota	ND	ND	ND	ND	ND	ND
OTU506	Seq17029623	2	0	2	2	0	Eukaryota	ND	ND	ND	ND	ND	ND
OTU5053	Seq17493310	15	22	16	13	23	Eukaryota	ND	ND	ND	ND	ND	ND
OTU4883	Seq19280011	8	5	1	4	6	Eukaryota	ND	ND	ND	ND	ND	ND
OTU4802	Seq2815670	6	3	2	0	3	Eukaryota	ND	ND	ND	ND	ND	ND
OTU4770	Seq13431606	5	4	2	5	8	Eukaryota	ND	ND	ND	ND	ND	ND
OTU4662	Seq637303	5	3	1	1	6	Eukaryota	ND	ND	ND	ND	ND	ND
OTU4592	Seq19020617	4	2	2	2	4	Eukaryota	ND	ND	ND	ND	ND	ND
OTU4515	Seq5915309	0	0	3	0	0	Eukaryota	ND	ND	ND	ND	ND	ND
OTU4334	Seq19026231	19	16	19	68	267	Eukaryota	ND	ND	ND	ND	ND	ND
OTU4237	Seq19209244	1	0	0	3	0	Eukaryota	ND	ND	ND	ND	ND	ND
OTU4004	Seq15524357	3	0	0	0	0	Eukaryota	ND	ND	ND	ND	ND	ND
OTU3790	Seq12685561	30	25	19	7	28	Eukaryota	ND	ND	ND	ND	ND	ND
OTU3765	Seq15929437	5	1	2	1	5	Eukaryota	ND	ND	ND	ND	ND	ND
OTU3542	Seq8694942	14	38	42	5	21	Eukaryota	ND	ND	ND	ND	ND	ND
OTU3525	Seq7025002	21	4	5	27	18	Eukaryota	ND	ND	ND	ND	ND	ND
OTU3447	Seq20076745	1	2	3	2	4	Eukaryota	ND	ND	ND	ND	ND	ND
OTU3263	Seq235552	9	0	4	9	0	Eukaryota	ND	ND	ND	ND	ND	ND
OTU30190	Seq10419185	1	0	2	1	0	Eukaryota	ND	ND	ND	ND	ND	ND
OTU30031	Seq3423182	1	4	0	4	5	Eukaryota	ND	ND	ND	ND	ND	ND
OTU29981	Seq7083576	14	14	24	16	27	Eukaryota	ND	ND	ND	ND	ND	ND
OTU29903	Seq9273649	1	3	0	2	22	Eukaryota	ND	ND	ND	ND	ND	ND
OTU29847	Seq19591454	7	2	6	5	7	Eukaryota	ND	ND	ND	ND	ND	ND
OTU29789	Seq18915245	7	2	1	7	16	Eukaryota	ND	ND	ND	ND	ND	ND
OTU29734	Seq15972179	3	1	1	2	2	Eukaryota	ND	ND	ND	ND	ND	ND
OTU29703	Seq8100938	4	5	1	1	13	Eukaryota	ND	ND	ND	ND	ND	ND
OTU29526	Seq14183019	5	0	5	1	0	Eukaryota	ND	ND	ND	ND	ND	ND
OTU29481	Seq1914495	4	0	2	2	0	Eukaryota	ND	ND	ND	ND	ND	ND
OTU29177	Seq6693116	1	0	1	3	0	Eukaryota	ND	ND	ND	ND	ND	ND
OTU29005	Seq7135976	1	1	1	5	7	Eukaryota	ND	ND	ND	ND	ND	ND
OTU28949	Seq18657194	9	8	6	8	8	Eukaryota	ND	ND	ND	ND	ND	ND
OTU28865	Seq14097859	20	7	8	7	9	Eukaryota	ND	ND	ND	ND	ND	ND
OTU2886	Seq8769670	2	0	0	2	0	Eukaryota	ND	ND	ND	ND	ND	ND
OTU28837	Seq11414122	3	0	2	4	0	Eukaryota	ND	ND	ND	ND	ND	ND
OTU2870	Seq16668216	0	1	5	0	7	Eukaryota	ND	ND	ND	ND	ND	ND
OTU28696	Seq10625340	11	4	1	2	5	Eukaryota	ND	ND	ND	ND	ND	ND
OTU28692	Seq17121279	0	1	1	0	9	Eukaryota	ND	ND	ND	ND	ND	ND
OTU28603	Seq19682709	2	0	0	0	0	Eukaryota	ND	ND	ND	ND	ND	ND
OTU28588	Seq10528526	1	1	0	2	5	Eukaryota	ND	ND	ND	ND	ND	ND
OTU28546	Seq7688749	9	8	14	1	8	Eukaryota	ND	ND	ND	ND	ND	ND
OTU28538	Seq7101125	0	1	1	0	2	Eukaryota	ND	ND	ND	ND	ND	ND
OTU28522	Seq20052530	4	3	4	4	14	Eukaryota	ND	ND	ND	ND	ND	ND
OTU2850	Seq18346828	2	3	1	3	7	Eukaryota	ND	ND	ND	ND	ND	ND
OTU28468	Seq5633314	28	0	2	10	0	Eukaryota	ND	ND	ND	ND	ND	ND
OTU28348	Seq11898373	1	0	1	1	0	Eukaryota	ND	ND	ND	ND	ND	ND
OTU28338	Seq12750064	1	1	0	0	2	Eukaryota	ND	ND	ND	ND	ND	ND
OTU28325	Seq12103546	4	1	0	2	2	Eukaryota	ND	ND	ND	ND	ND	ND
OTU28324	Seq6605643	0	1	0	0	2	Eukaryota	ND	ND	ND	ND	ND	ND
OTU28312	Seq3330887	1	2	0	1	3	Eukaryota	ND	ND	ND	ND	ND	ND
OTU28160	Seq17040058	1	0	0	0	0	Eukaryota	ND	ND	ND	ND	ND	ND
OTU28152	Seq516972	0	3	0	0	8	Eukaryota	ND	ND	ND	ND	ND	ND
OTU28025	Seq3310841	1	1	0	0	3	Eukaryota	ND	ND	ND	ND	ND	ND
OTU27881	Seq15749825	1	1	0	3	6	Eukaryota	ND	ND	ND	ND	ND	ND
OTU2781	Seq15224043	3	2	0	0	1	Eukaryota	ND	ND	ND	ND	ND	ND
OTU27808	Seq12216640	1	3	1	3	19	Eukaryota	ND	ND	ND	ND	ND	ND
OTU27777	Seq214635	17	26	14	6	21	Eukaryota	ND	ND	ND	ND	ND	ND
OTU27755	Seq15371673	4	11	12	0	14	Eukaryota	ND	ND	ND	ND	ND	ND
OTU27660	Seq13298481	2	1	2	3	3	Eukaryota	ND	ND	ND	ND	ND	ND
OTU27645	Seq17810883	1	2	0	0	1	Eukaryota	ND	ND	ND	ND	ND	ND
OTU27602	Seq17047139	1	0	0	1	0	Eukaryota	ND	ND	ND	ND	ND	ND
OTU2743	Seq18436185	0	3	0	0	2	Eukaryota	ND	ND	ND	ND	ND	ND
OTU27397	Seq18778538	2	7	4	2	5	Eukaryota	ND	ND	ND	ND	ND	ND
OTU27361	Seq17825382	0	6	5	0	4	Eukaryota	ND	ND	ND	ND	ND	ND
OTU27307	Seq18638772	0	1	2	0	2	Eukaryota	ND	ND	ND	ND	ND	ND
OTU27289	Seq9762180	1	3	3	1	4	Eukaryota	ND	ND	ND	ND	ND	ND
OTU27155	Seq1666470	0	0	1	0	0	Eukaryota	ND	ND	ND	ND	ND	ND
OTU26962	Seq18355255	43	0	2	22	0	Eukaryota	ND	ND	ND	ND	ND	ND
OTU26866	Seq3183561	4	9	5	3	21	Eukaryota	ND	ND	ND	ND	ND	ND
OTU26845	Seq4246629	14	13	3	3	12	Eukaryota	ND	ND	ND	ND	ND	ND
OTU26762	Seq15101944	3	4	4	2	10	Eukaryota	ND	ND	ND	ND	ND	ND
OTU26650	Seq17048640	8	4	9	2	4	Eukaryota	ND	ND	ND	ND	ND	ND
OTU26625	Seq13525439	31	44	37	14	45	Eukaryota	ND	ND	ND	ND	ND	ND
OTU26616	Seq14568658	18	12	21	14	45	Eukaryota	ND	ND	ND	ND	ND	ND
OTU26524	Seq5618103	1	0	4	1	0	Eukaryota	ND	ND	ND	ND	ND	ND
OTU26500	Seq3847985	23	16	73	13	22	Eukaryota	ND	ND	ND	ND	ND	ND
OTU26403	Seq15167312	3	0	1	3	0	Eukaryota	ND	ND	ND	ND	ND	ND
OTU26402	Seq11369449	1	0	1	0	0	Eukaryota	ND	ND	ND	ND	ND	ND
OTU26337	Seq13846119	17	8	17	8	28	Eukaryota	ND	ND	ND	ND	ND	ND
OTU26265	Seq390437	9	2	15	4	12	Eukaryota	ND	ND	ND	ND	ND	ND
OTU26261	Seq5622445	0	25	1	0	30	Eukaryota	ND	ND	ND	ND	ND	ND
OTU26243	Seq8213980	1	0	1	1	0	Eukaryota	ND	ND	ND	ND	ND	ND
OTU26065	Seq8702180	1	0	1	0	0	Eukaryota	ND	ND	ND	ND	ND	ND
OTU26021	Seq2211671	1	2	2	1	2	Eukaryota	ND	ND	ND	ND	ND	ND
OTU25810	Seq14622384	0	0	2	0	0	Eukaryota	ND	ND	ND	ND	ND	ND
OTU25773	Seq16367156	0	2	1	0	5	Eukaryota	ND	ND	ND	ND	ND	ND
OTU25752	Seq7520421	1	0	0	4	0	Eukaryota	ND	ND	ND	ND	ND	ND
OTU25722	Seq17166647	0	1	0	0	4	Eukaryota	ND	ND	ND	ND	ND	ND
OTU25662	Seq1904562	1	1	0	2	3	Eukaryota	ND	ND	ND	ND	ND	ND
OTU25612	Seq12469095	1	1	0	0	2	Eukaryota	ND	ND	ND	ND	ND	ND
OTU25580	Seq15844854	38	15	23	17	63	Eukaryota	ND	ND	ND	ND	ND	ND
OTU25477	Seq12684917	2	3	1	1	11	Eukaryota	ND	ND	ND	ND	ND	ND
OTU25466	Seq17797582	3	4	2	1	15	Eukaryota	ND	ND	ND	ND	ND	ND
OTU25432	Seq6828953	7	2	3	20	21	Eukaryota	ND	ND	ND	ND	ND	ND
OTU25404	Seq12372558	2	0	2	0	0	Eukaryota	ND	ND	ND	ND	ND	ND
OTU2540	Seq8895859	0	0	1	0	0	Eukaryota	ND	ND	ND	ND	ND	ND
OTU25321	Seq8774877	0	3	12	0	10	Eukaryota	ND	ND	ND	ND	ND	ND
OTU25307	Seq14735355	3	6	9	0	4	Eukaryota	ND	ND	ND	ND	ND	ND
OTU25071	Seq14267987	1	1	0	1	2	Eukaryota	ND	ND	ND	ND	ND	ND
OTU25054	Seq3572692	10	14	43	33	66	Eukaryota	ND	ND	ND	ND	ND	ND
OTU25016	Seq9219894	0	1	0	0	3	Eukaryota	ND	ND	ND	ND	ND	ND
OTU24814	Seq5933446	0	1	0	0	3	Eukaryota	ND	ND	ND	ND	ND	ND
OTU24708	Seq17915133	13	3	8	6	12	Eukaryota	ND	ND	ND	ND	ND	ND
OTU24657	Seq18927947	0	22	0	0	55	Eukaryota	ND	ND	ND	ND	ND	ND
OTU24548	Seq17115232	0	2	2	0	8	Eukaryota	ND	ND	ND	ND	ND	ND
OTU24476	Seq2352959	13	13	8	4	13	Eukaryota	ND	ND	ND	ND	ND	ND
OTU24464	Seq16073772	3	4	0	1	1	Eukaryota	ND	ND	ND	ND	ND	ND
OTU24409	Seq710388	1	8	10	1	68	Eukaryota	ND	ND	ND	ND	ND	ND
OTU24258	Seq19425573	0	3	0	0	1	Eukaryota	ND	ND	ND	ND	ND	ND
OTU24242	Seq2652612	0	1	2	0	5	Eukaryota	ND	ND	ND	ND	ND	ND
OTU24234	Seq16014505	8	2	4	2	13	Eukaryota	ND	ND	ND	ND	ND	ND
OTU24214	Seq678850	6	0	4	7	0	Eukaryota	ND	ND	ND	ND	ND	ND
OTU24167	Seq14773319	1	0	2	0	0	Eukaryota	ND	ND	ND	ND	ND	ND
OTU24108	Seq10417417	0	2	3	0	8	Eukaryota	ND	ND	ND	ND	ND	ND
OTU24090	Seq5566238	2	2	0	0	1	Eukaryota	ND	ND	ND	ND	ND	ND
OTU24067	Seq19622860	1	0	1	0	0	Eukaryota	ND	ND	ND	ND	ND	ND
OTU24046	Seq10274260	3	1	4	8	10	Eukaryota	ND	ND	ND	ND	ND	ND
OTU23935	Seq15998751	1	3	0	2	20	Eukaryota	ND	ND	ND	ND	ND	ND
OTU23879	Seq10227008	1	3	1	0	2	Eukaryota	ND	ND	ND	ND	ND	ND
OTU23841	Seq1643512	0	0	1	0	0	Eukaryota	ND	ND	ND	ND	ND	ND
OTU23823	Seq4205679	2	0	0	3	0	Eukaryota	ND	ND	ND	ND	ND	ND
OTU23630	Seq6910675	12	3	2	9	8	Eukaryota	ND	ND	ND	ND	ND	ND
OTU23589	Seq4417905	0	0	1	0	0	Eukaryota	ND	ND	ND	ND	ND	ND
OTU23546	Seq7558268	4	2	1	1	5	Eukaryota	ND	ND	ND	ND	ND	ND
OTU23517	Seq7537895	3	4	2	2	5	Eukaryota	ND	ND	ND	ND	ND	ND
OTU23176	Seq9358772	2	0	1	9	0	Eukaryota	ND	ND	ND	ND	ND	ND
OTU23150	Seq18606288	0	6	1	0	13	Eukaryota	ND	ND	ND	ND	ND	ND
OTU23133	Seq12447938	5	8	7	2	10	Eukaryota	ND	ND	ND	ND	ND	ND
OTU23129	Seq15139108	2	8	11	4	24	Eukaryota	ND	ND	ND	ND	ND	ND
OTU23054	Seq15054182	20	43	41	37	158	Eukaryota	ND	ND	ND	ND	ND	ND
OTU23013	Seq8223317	1	1	2	1	1	Eukaryota	ND	ND	ND	ND	ND	ND
OTU22917	Seq1908230	1	0	0	1	0	Eukaryota	ND	ND	ND	ND	ND	ND
OTU22866	Seq2157834	1	3	0	0	30	Eukaryota	ND	ND	ND	ND	ND	ND
OTU22777	Seq19818647	0	5	0	0	5	Eukaryota	ND	ND	ND	ND	ND	ND
OTU22759	Seq15501594	3	13	16	6	8	Eukaryota	ND	ND	ND	ND	ND	ND
OTU22747	Seq6831992	1	0	0	0	0	Eukaryota	ND	ND	ND	ND	ND	ND
OTU22637	Seq14805696	2	0	0	2	0	Eukaryota	ND	ND	ND	ND	ND	ND
OTU22625	Seq8788293	0	2	0	0	11	Eukaryota	ND	ND	ND	ND	ND	ND
OTU22564	Seq3277400	5	4	2	6	32	Eukaryota	ND	ND	ND	ND	ND	ND
OTU2247	Seq10299415	10	4	11	4	11	Eukaryota	ND	ND	ND	ND	ND	ND
OTU22337	Seq18032102	5	11	3	2	8	Eukaryota	ND	ND	ND	ND	ND	ND
OTU22168	Seq16511581	0	2	1	0	4	Eukaryota	ND	ND	ND	ND	ND	ND
OTU22161	Seq4369783	1	0	0	0	0	Eukaryota	ND	ND	ND	ND	ND	ND
OTU22123	Seq962326	0	1	0	0	8	Eukaryota	ND	ND	ND	ND	ND	ND
OTU2210	Seq3702338	0	2	2	0	4	Eukaryota	ND	ND	ND	ND	ND	ND
OTU22094	Seq14073000	1	2	2	0	1	Eukaryota	ND	ND	ND	ND	ND	ND
OTU21982	Seq12144958	0	1	2	0	10	Eukaryota	ND	ND	ND	ND	ND	ND
OTU21871	Seq17483159	5	6	16	2	16	Eukaryota	ND	ND	ND	ND	ND	ND
OTU21706	Seq6239680	9	1	2	0	3	Eukaryota	ND	ND	ND	ND	ND	ND
OTU21650	Seq18404577	0	2	0	0	13	Eukaryota	ND	ND	ND	ND	ND	ND
OTU2162	Seq5270222	3	9	6	1	7	Eukaryota	ND	ND	ND	ND	ND	ND
OTU21596	Seq1952906	0	1	1	0	2	Eukaryota	ND	ND	ND	ND	ND	ND
OTU21417	Seq10805331	0	1	1	0	2	Eukaryota	ND	ND	ND	ND	ND	ND
OTU21379	Seq18204532	4	4	4	7	17	Eukaryota	ND	ND	ND	ND	ND	ND
OTU21371	Seq1135711	1	0	0	0	0	Eukaryota	ND	ND	ND	ND	ND	ND
OTU21324	Seq4651205	2	4	1	1	5	Eukaryota	ND	ND	ND	ND	ND	ND
OTU21189	Seq15191398	0	2	0	0	4	Eukaryota	ND	ND	ND	ND	ND	ND
OTU2109	Seq15226128	2	1	0	0	1	Eukaryota	ND	ND	ND	ND	ND	ND
OTU21053	Seq18448759	4	0	12	4	0	Eukaryota	ND	ND	ND	ND	ND	ND
OTU20920	Seq15497061	1	0	1	0	0	Eukaryota	ND	ND	ND	ND	ND	ND
OTU20836	Seq17658423	2	0	0	2	0	Eukaryota	ND	ND	ND	ND	ND	ND
OTU20826	Seq9618580	0	1	0	0	2	Eukaryota	ND	ND	ND	ND	ND	ND
OTU20824	Seq11758944	4	0	5	4	0	Eukaryota	ND	ND	ND	ND	ND	ND
OTU20678	Seq3961273	1	0	0	0	0	Eukaryota	ND	ND	ND	ND	ND	ND
OTU20659	Seq3182847	4	3	4	8	7	Eukaryota	ND	ND	ND	ND	ND	ND
OTU20593	Seq10972028	8	6	2	6	8	Eukaryota	ND	ND	ND	ND	ND	ND
OTU20499	Seq9867452	8	2	5	4	6	Eukaryota	ND	ND	ND	ND	ND	ND
OTU20450	Seq4733390	1	1	0	2	3	Eukaryota	ND	ND	ND	ND	ND	ND
OTU20428	Seq9805120	33	10	12	14	28	Eukaryota	ND	ND	ND	ND	ND	ND
OTU20412	Seq19097903	1	2	1	0	5	Eukaryota	ND	ND	ND	ND	ND	ND
OTU2018	Seq14299199	0	3	0	0	4	Eukaryota	ND	ND	ND	ND	ND	ND
OTU20178	Seq356186	0	9	0	0	6	Eukaryota	ND	ND	ND	ND	ND	ND
OTU20157	Seq8228871	0	4	7	0	9	Eukaryota	ND	ND	ND	ND	ND	ND
OTU20152	Seq19009386	2	3	1	2	2	Eukaryota	ND	ND	ND	ND	ND	ND
OTU20147	Seq4064115	103	222	81	20	110	Eukaryota	ND	ND	ND	ND	ND	ND
OTU2010	Seq9467732	2	1	2	0	13	Eukaryota	ND	ND	ND	ND	ND	ND
OTU20093	Seq19173171	0	0	1	0	0	Eukaryota	ND	ND	ND	ND	ND	ND
OTU20048	Seq19055676	1	0	0	3	0	Eukaryota	ND	ND	ND	ND	ND	ND
OTU20024	Seq14593897	0	3	16	0	41	Eukaryota	ND	ND	ND	ND	ND	ND
OTU2002	Seq18595250	0	2	0	0	20	Eukaryota	ND	ND	ND	ND	ND	ND
OTU1997	Seq8990623	2	0	0	1	0	Eukaryota	ND	ND	ND	ND	ND	ND
OTU19957	Seq18564755	2	1	0	0	1	Eukaryota	ND	ND	ND	ND	ND	ND
OTU19844	Seq3352980	6	5	3	0	4	Eukaryota	ND	ND	ND	ND	ND	ND
OTU19727	Seq14032714	2	1	3	2	11	Eukaryota	ND	ND	ND	ND	ND	ND
OTU19690	Seq4332810	7	1	1	3	8	Eukaryota	ND	ND	ND	ND	ND	ND
OTU19644	Seq9122992	0	0	4	0	0	Eukaryota	ND	ND	ND	ND	ND	ND
OTU19609	Seq4387941	2	3	2	4	7	Eukaryota	ND	ND	ND	ND	ND	ND
OTU19589	Seq13494881	1	1	1	0	1	Eukaryota	ND	ND	ND	ND	ND	ND
OTU19472	Seq4196354	1	1	2	1	5	Eukaryota	ND	ND	ND	ND	ND	ND
OTU19440	Seq12892419	3	4	1	0	5	Eukaryota	ND	ND	ND	ND	ND	ND
OTU19391	Seq8785262	9	12	8	8	15	Eukaryota	ND	ND	ND	ND	ND	ND
OTU19334	Seq6669200	1	0	3	1	0	Eukaryota	ND	ND	ND	ND	ND	ND
OTU19299	Seq13416912	6	1	1	3	3	Eukaryota	ND	ND	ND	ND	ND	ND
OTU19290	Seq15160613	4	1	4	1	2	Eukaryota	ND	ND	ND	ND	ND	ND
OTU19252	Seq9235649	4	9	2	3	9	Eukaryota	ND	ND	ND	ND	ND	ND
OTU19177	Seq14732808	6	7	15	2	39	Eukaryota	ND	ND	ND	ND	ND	ND
OTU19093	Seq9095772	22	7	0	15	15	Eukaryota	ND	ND	ND	ND	ND	ND
OTU19092	Seq15988195	1	1	1	0	5	Eukaryota	ND	ND	ND	ND	ND	ND
OTU19067	Seq17143911	1	1	1	0	1	Eukaryota	ND	ND	ND	ND	ND	ND
OTU18992	Seq1522632	12	14	11	8	12	Eukaryota	ND	ND	ND	ND	ND	ND
OTU18961	Seq17011448	0	2	0	0	1	Eukaryota	ND	ND	ND	ND	ND	ND
OTU18873	Seq8031925	0	1	0	0	12	Eukaryota	ND	ND	ND	ND	ND	ND
OTU18492	Seq1362307	2	5	1	6	15	Eukaryota	ND	ND	ND	ND	ND	ND
OTU18448	Seq20041093	2	1	6	21	15	Eukaryota	ND	ND	ND	ND	ND	ND
OTU18435	Seq15538826	1	1	0	0	2	Eukaryota	ND	ND	ND	ND	ND	ND
OTU18349	Seq5802880	7	10	4	1	3	Eukaryota	ND	ND	ND	ND	ND	ND
OTU18224	Seq357064	8	3	2	4	9	Eukaryota	ND	ND	ND	ND	ND	ND
OTU18200	Seq10919741	0	1	1	0	4	Eukaryota	ND	ND	ND	ND	ND	ND
OTU18099	Seq16563685	1	0	2	0	0	Eukaryota	ND	ND	ND	ND	ND	ND
OTU17933	Seq11203488	4	0	2	1	0	Eukaryota	ND	ND	ND	ND	ND	ND
OTU17930	Seq4531789	5	1	1	1	9	Eukaryota	ND	ND	ND	ND	ND	ND
OTU17929	Seq12825317	1	3	2	1	2	Eukaryota	ND	ND	ND	ND	ND	ND
OTU17808	Seq8245480	3	1	2	10	4	Eukaryota	ND	ND	ND	ND	ND	ND
OTU1778	Seq11671699	2	0	1	1	0	Eukaryota	ND	ND	ND	ND	ND	ND
OTU1757	Seq19997413	1	2	1	0	2	Eukaryota	ND	ND	ND	ND	ND	ND
OTU17424	Seq18355572	0	0	1	0	0	Eukaryota	ND	ND	ND	ND	ND	ND
OTU17412	Seq4322344	0	19	1	0	67	Eukaryota	ND	ND	ND	ND	ND	ND
OTU17357	Seq1563495	1	1	2	6	5	Eukaryota	ND	ND	ND	ND	ND	ND
OTU17307	Seq10204712	5	3	1	3	15	Eukaryota	ND	ND	ND	ND	ND	ND
OTU17303	Seq5295446	0	2	6	0	7	Eukaryota	ND	ND	ND	ND	ND	ND
OTU17133	Seq17402225	2	3	8	3	21	Eukaryota	ND	ND	ND	ND	ND	ND
OTU17122	Seq15216830	80	65	89	67	143	Eukaryota	ND	ND	ND	ND	ND	ND
OTU1696	Seq9891941	3	10	4	2	20	Eukaryota	ND	ND	ND	ND	ND	ND
OTU16915	Seq16866489	1	2	2	4	7	Eukaryota	ND	ND	ND	ND	ND	ND
OTU16910	Seq3189375	1	0	2	4	0	Eukaryota	ND	ND	ND	ND	ND	ND
OTU16755	Seq6806031	1	3	0	0	8	Eukaryota	ND	ND	ND	ND	ND	ND
OTU16683	Seq19117235	0	1	1	0	2	Eukaryota	ND	ND	ND	ND	ND	ND
OTU16487	Seq14634512	20	8	4	12	10	Eukaryota	ND	ND	ND	ND	ND	ND
OTU16436	Seq2047577	5	16	7	7	26	Eukaryota	ND	ND	ND	ND	ND	ND
OTU16317	Seq10644194	5	2	0	15	15	Eukaryota	ND	ND	ND	ND	ND	ND
OTU16213	Seq12836079	0	0	1	0	0	Eukaryota	ND	ND	ND	ND	ND	ND
OTU16165	Seq16969454	3	10	8	3	26	Eukaryota	ND	ND	ND	ND	ND	ND
OTU16109	Seq16411242	0	0	2	0	0	Eukaryota	ND	ND	ND	ND	ND	ND
OTU16009	Seq16664217	0	1	3	0	2	Eukaryota	ND	ND	ND	ND	ND	ND
OTU15983	Seq5167354	5	5	8	7	17	Eukaryota	ND	ND	ND	ND	ND	ND
OTU15865	Seq9120566	7	1	2	18	12	Eukaryota	ND	ND	ND	ND	ND	ND
OTU1585	Seq5153233	2	1	0	1	1	Eukaryota	ND	ND	ND	ND	ND	ND
OTU15824	Seq18031723	1	3	5	1	6	Eukaryota	ND	ND	ND	ND	ND	ND
OTU15816	Seq15696396	0	0	1	0	0	Eukaryota	ND	ND	ND	ND	ND	ND
OTU15805	Seq5597568	0	0	9	0	0	Eukaryota	ND	ND	ND	ND	ND	ND
OTU15790	Seq9252200	0	0	1	0	0	Eukaryota	ND	ND	ND	ND	ND	ND
OTU15687	Seq10452578	19	4	2	5	9	Eukaryota	ND	ND	ND	ND	ND	ND
OTU15589	Seq15011278	0	0	1	0	0	Eukaryota	ND	ND	ND	ND	ND	ND
OTU15384	Seq14367219	2	0	0	16	0	Eukaryota	ND	ND	ND	ND	ND	ND
OTU15263	Seq18374027	8	0	1	0	0	Eukaryota	ND	ND	ND	ND	ND	ND
OTU15246	Seq5012595	2	0	1	1	0	Eukaryota	ND	ND	ND	ND	ND	ND
OTU15238	Seq12493726	0	1	1	0	2	Eukaryota	ND	ND	ND	ND	ND	ND
OTU1520	Seq13714055	0	7	0	0	5	Eukaryota	ND	ND	ND	ND	ND	ND
OTU15184	Seq11615085	0	3	0	0	1	Eukaryota	ND	ND	ND	ND	ND	ND
OTU15182	Seq17473316	2	1	0	1	2	Eukaryota	ND	ND	ND	ND	ND	ND
OTU15167	Seq12688387	3	6	3	1	11	Eukaryota	ND	ND	ND	ND	ND	ND
OTU15136	Seq5814915	3	0	1	2	0	Eukaryota	ND	ND	ND	ND	ND	ND
OTU15065	Seq10642261	7	4	9	7	12	Eukaryota	ND	ND	ND	ND	ND	ND
OTU14875	Seq14831585	0	0	1	0	0	Eukaryota	ND	ND	ND	ND	ND	ND
OTU14831	Seq8372768	0	1	1	0	2	Eukaryota	ND	ND	ND	ND	ND	ND
OTU14809	Seq2438184	2	1	0	2	5	Eukaryota	ND	ND	ND	ND	ND	ND
OTU14665	Seq6798812	10	9	4	3	14	Eukaryota	ND	ND	ND	ND	ND	ND
OTU14552	Seq9577163	2	1	3	2	1	Eukaryota	ND	ND	ND	ND	ND	ND
OTU14516	Seq19219716	8	11	9	2	10	Eukaryota	ND	ND	ND	ND	ND	ND
OTU14468	Seq20014028	2	0	0	0	0	Eukaryota	ND	ND	ND	ND	ND	ND
OTU14455	Seq19576447	1	1	1	1	5	Eukaryota	ND	ND	ND	ND	ND	ND
OTU14434	Seq17370147	2	1	0	0	1	Eukaryota	ND	ND	ND	ND	ND	ND
OTU14302	Seq3236082	3	2	0	8	8	Eukaryota	ND	ND	ND	ND	ND	ND
OTU14213	Seq10818170	3	0	0	2	0	Eukaryota	ND	ND	ND	ND	ND	ND
OTU14174	Seq9699134	2	4	2	6	25	Eukaryota	ND	ND	ND	ND	ND	ND
OTU14156	Seq1773810	2	0	0	1	0	Eukaryota	ND	ND	ND	ND	ND	ND
OTU14105	Seq4701095	0	2	0	0	1	Eukaryota	ND	ND	ND	ND	ND	ND
OTU14092	Seq19110350	2	2	1	3	9	Eukaryota	ND	ND	ND	ND	ND	ND
OTU14028	Seq14606275	25	16	6	17	22	Eukaryota	ND	ND	ND	ND	ND	ND
OTU14023	Seq17609535	0	4	0	0	6	Eukaryota	ND	ND	ND	ND	ND	ND
OTU13980	Seq15070339	2	4	3	1	18	Eukaryota	ND	ND	ND	ND	ND	ND
OTU13901	Seq4202395	5	37	13	31	142	Eukaryota	ND	ND	ND	ND	ND	ND
OTU13720	Seq15236285	1	0	0	1	0	Eukaryota	ND	ND	ND	ND	ND	ND
OTU13605	Seq19065981	0	0	1	0	0	Eukaryota	ND	ND	ND	ND	ND	ND
OTU13503	Seq5791178	7	4	16	5	14	Eukaryota	ND	ND	ND	ND	ND	ND
OTU135	Seq5101492	0	1	8	0	1	Eukaryota	ND	ND	ND	ND	ND	ND
OTU13484	Seq3904203	5	3	7	3	6	Eukaryota	ND	ND	ND	ND	ND	ND
OTU13440	Seq4769718	1	3	1	5	18	Eukaryota	ND	ND	ND	ND	ND	ND
OTU13431	Seq9093775	0	2	1	0	2	Eukaryota	ND	ND	ND	ND	ND	ND
OTU1331	Seq2293947	1	1	0	3	20	Eukaryota	ND	ND	ND	ND	ND	ND
OTU13230	Seq1282472	1	1	1	1	3	Eukaryota	ND	ND	ND	ND	ND	ND
OTU13186	Seq10977310	3	2	1	3	8	Eukaryota	ND	ND	ND	ND	ND	ND
OTU13185	Seq12530358	1	0	0	0	0	Eukaryota	ND	ND	ND	ND	ND	ND
OTU13166	Seq12053740	0	1	0	0	2	Eukaryota	ND	ND	ND	ND	ND	ND
OTU13067	Seq16826876	1	0	2	1	0	Eukaryota	ND	ND	ND	ND	ND	ND
OTU13027	Seq17665455	7	2	1	1	2	Eukaryota	ND	ND	ND	ND	ND	ND
OTU13025	Seq18996843	0	2	0	0	16	Eukaryota	ND	ND	ND	ND	ND	ND
OTU12955	Seq9618285	1	0	0	0	0	Eukaryota	ND	ND	ND	ND	ND	ND
OTU12936	Seq682745	5	1	6	7	14	Eukaryota	ND	ND	ND	ND	ND	ND
OTU12921	Seq16460227	3	1	3	1	2	Eukaryota	ND	ND	ND	ND	ND	ND
OTU12853	Seq10538217	2	0	7	1	0	Eukaryota	ND	ND	ND	ND	ND	ND
OTU12778	Seq10069929	0	0	2	0	0	Eukaryota	ND	ND	ND	ND	ND	ND
OTU12764	Seq18524948	5	1	2	2	2	Eukaryota	ND	ND	ND	ND	ND	ND
OTU12753	Seq18309855	2	0	1	0	0	Eukaryota	ND	ND	ND	ND	ND	ND
OTU12747	Seq3515170	0	1	0	0	4	Eukaryota	ND	ND	ND	ND	ND	ND
OTU12731	Seq9124871	4	0	4	2	0	Eukaryota	ND	ND	ND	ND	ND	ND
OTU12685	Seq4727300	2	0	0	0	0	Eukaryota	ND	ND	ND	ND	ND	ND
OTU12603	Seq5945747	2	3	1	1	6	Eukaryota	ND	ND	ND	ND	ND	ND
OTU12581	Seq3843600	2	0	0	1	0	Eukaryota	ND	ND	ND	ND	ND	ND
OTU12572	Seq7853774	0	1	3	0	12	Eukaryota	ND	ND	ND	ND	ND	ND
OTU1251	Seq11776197	8	12	6	3	13	Eukaryota	ND	ND	ND	ND	ND	ND
OTU1250	Seq19393169	0	1	0	0	8	Eukaryota	ND	ND	ND	ND	ND	ND
OTU12342	Seq19202409	0	2	1	0	2	Eukaryota	ND	ND	ND	ND	ND	ND
OTU1223	Seq7907900	0	0	8	0	0	Eukaryota	ND	ND	ND	ND	ND	ND
OTU1217	Seq5411784	18	16	10	1	16	Eukaryota	ND	ND	ND	ND	ND	ND
OTU12083	Seq12394468	0	1	0	0	3	Eukaryota	ND	ND	ND	ND	ND	ND
OTU12072	Seq10602767	4	2	2	2	1	Eukaryota	ND	ND	ND	ND	ND	ND
OTU12062	Seq3870064	1	1	3	0	7	Eukaryota	ND	ND	ND	ND	ND	ND
OTU11808	Seq11642112	0	0	3	0	0	Eukaryota	ND	ND	ND	ND	ND	ND
OTU11768	Seq15752767	3	2	1	12	15	Eukaryota	ND	ND	ND	ND	ND	ND
OTU1165	Seq13255399	2	1	0	1	2	Eukaryota	ND	ND	ND	ND	ND	ND
OTU11599	Seq17007746	1	0	0	0	0	Eukaryota	ND	ND	ND	ND	ND	ND
OTU11583	Seq6392815	3	0	0	0	0	Eukaryota	ND	ND	ND	ND	ND	ND
OTU11554	Seq12209223	0	0	1	0	0	Eukaryota	ND	ND	ND	ND	ND	ND
OTU11541	Seq12333109	0	2	0	0	2	Eukaryota	ND	ND	ND	ND	ND	ND
OTU11354	Seq13478272	28	18	16	8	39	Eukaryota	ND	ND	ND	ND	ND	ND
OTU1120	Seq1379019	7	14	6	3	22	Eukaryota	ND	ND	ND	ND	ND	ND
OTU11191	Seq8035195	1	5	1	3	6	Eukaryota	ND	ND	ND	ND	ND	ND
OTU11177	Seq5164731	3	0	1	1	0	Eukaryota	ND	ND	ND	ND	ND	ND
OTU11084	Seq13998919	2	2	0	0	1	Eukaryota	ND	ND	ND	ND	ND	ND
OTU11026	Seq18091550	10	8	5	1	9	Eukaryota	ND	ND	ND	ND	ND	ND
OTU10981	Seq7532135	2	0	0	0	0	Eukaryota	ND	ND	ND	ND	ND	ND
OTU10502	Seq17980158	87	165	107	58	101	Eukaryota	ND	ND	ND	ND	ND	ND
OTU10479	Seq15110	10	6	3	2	13	Eukaryota	ND	ND	ND	ND	ND	ND
OTU10450	Seq13004604	3	1	2	0	4	Eukaryota	ND	ND	ND	ND	ND	ND
OTU10343	Seq7300211	48	0	3	0	0	Eukaryota	ND	ND	ND	ND	ND	ND
OTU10159	Seq13440472	0	3	2	0	5	Eukaryota	ND	ND	ND	ND	ND	ND
OTU10067	Seq18532610	1	1	1	0	1	Eukaryota	ND	ND	ND	ND	ND	ND
OTU9932	Seq12877945	1	1	1	3	3	Eukaryota	ND	ND	ND	ND	ND	ND
OTU9833	Seq18380497	3	0	0	3	0	Eukaryota	ND	ND	ND	ND	ND	ND
OTU9664	Seq7483558	2	3	3	4	7	Eukaryota	ND	ND	ND	ND	ND	ND
OTU9577	Seq14460268	4	1	0	4	8	Eukaryota	ND	ND	ND	ND	ND	ND
OTU951	Seq17392233	0	2	0	0	48	Eukaryota	ND	ND	ND	ND	ND	ND
OTU9495	Seq10938743	10	3	2	4	2	Eukaryota	ND	ND	ND	ND	ND	ND
OTU9154	Seq6829543	3	0	0	4	0	Eukaryota	ND	ND	ND	ND	ND	ND
OTU8637	Seq3330725	0	0	2	0	0	Eukaryota	ND	ND	ND	ND	ND	ND
OTU8509	Seq17853196	0	4	0	0	1	Eukaryota	ND	ND	ND	ND	ND	ND
OTU8489	Seq3388062	0	0	8	0	0	Eukaryota	ND	ND	ND	ND	ND	ND
OTU8444	Seq3777423	1	0	1	8	0	Eukaryota	ND	ND	ND	ND	ND	ND
OTU8340	Seq16727443	0	1	5	0	4	Eukaryota	ND	ND	ND	ND	ND	ND
OTU8312	Seq16093332	5	3	1	2	0	Eukaryota	ND	ND	ND	ND	ND	ND
OTU7954	Seq7876588	41	37	41	25	73	Eukaryota	ND	ND	ND	ND	ND	ND
OTU7870	Seq12543843	0	0	1	0	0	Eukaryota	ND	ND	ND	ND	ND	ND
OTU6908	Seq16298435	6	3	3	5	7	Eukaryota	ND	ND	ND	ND	ND	ND
OTU6539	Seq18994891	0	1	0	0	3	Eukaryota	ND	ND	ND	ND	ND	ND
OTU6305	Seq12502515	1	1	1	1	3	Eukaryota	ND	ND	ND	ND	ND	ND
OTU6071	Seq13043610	1	0	1	3	0	Eukaryota	ND	ND	ND	ND	ND	ND
OTU570	Seq19155907	1	0	1	2	0	Eukaryota	ND	ND	ND	ND	ND	ND
OTU5694	Seq9433107	0	3	1	0	2	Eukaryota	ND	ND	ND	ND	ND	ND
OTU5629	Seq15896775	5	3	7	12	11	Eukaryota	ND	ND	ND	ND	ND	ND
OTU5332	Seq1337039	3	0	0	1	0	Eukaryota	ND	ND	ND	ND	ND	ND
OTU5293	Seq6967715	1	0	1	2	0	Eukaryota	ND	ND	ND	ND	ND	ND
OTU5208	Seq14922068	2	0	0	2	0	Eukaryota	ND	ND	ND	ND	ND	ND
OTU4746	Seq17093174	0	1	1	0	7	Eukaryota	ND	ND	ND	ND	ND	ND
OTU4722	Seq10951293	4	0	2	4	0	Eukaryota	ND	ND	ND	ND	ND	ND
OTU4645	Seq15515788	0	0	1	0	0	Eukaryota	ND	ND	ND	ND	ND	ND
OTU4601	Seq4355243	1	1	0	3	1	Eukaryota	ND	ND	ND	ND	ND	ND
OTU4576	Seq10609333	3	0	1	3	0	Eukaryota	ND	ND	ND	ND	ND	ND
OTU4422	Seq19232193	1	6	1	10	6	Eukaryota	ND	ND	ND	ND	ND	ND
OTU386	Seq8513759	1	2	2	5	7	Eukaryota	ND	ND	ND	ND	ND	ND
OTU3779	Seq12812519	4	4	3	7	17	Eukaryota	ND	ND	ND	ND	ND	ND
OTU3640	Seq7080478	1	2	1	2	1	Eukaryota	ND	ND	ND	ND	ND	ND
OTU3618	Seq4062650	0	1	0	0	1	Eukaryota	ND	ND	ND	ND	ND	ND
OTU3494	Seq8301935	1	3	2	4	6	Eukaryota	ND	ND	ND	ND	ND	ND
OTU3439	Seq6902439	15	6	6	27	35	Eukaryota	ND	ND	ND	ND	ND	ND
OTU339	Seq6500562	3	3	2	2	14	Eukaryota	ND	ND	ND	ND	ND	ND
OTU335	Seq2787228	3	0	0	2	0	Eukaryota	ND	ND	ND	ND	ND	ND
OTU3348	Seq8117725	0	0	2	0	0	Eukaryota	ND	ND	ND	ND	ND	ND
OTU3281	Seq12759415	5	5	12	12	12	Eukaryota	ND	ND	ND	ND	ND	ND
OTU3252	Seq9650859	20	5	2	24	16	Eukaryota	ND	ND	ND	ND	ND	ND
OTU3175	Seq18390305	30	41	61	112	233	Eukaryota	ND	ND	ND	ND	ND	ND
OTU3094	Seq17465125	2	3	2	1	0	Eukaryota	ND	ND	ND	ND	ND	ND
OTU30223	Seq6910418	7	3	6	7	11	Eukaryota	ND	ND	ND	ND	ND	ND
OTU30152	Seq10819451	2	1	0	2	0	Eukaryota	ND	ND	ND	ND	ND	ND
OTU30061	Seq18029100	1	4	2	2	0	Eukaryota	ND	ND	ND	ND	ND	ND
OTU29786	Seq17106426	14	10	13	8	18	Eukaryota	ND	ND	ND	ND	ND	ND
OTU29592	Seq14911358	0	1	1	0	9	Eukaryota	ND	ND	ND	ND	ND	ND
OTU29494	Seq19766938	3	1	5	4	2	Eukaryota	ND	ND	ND	ND	ND	ND
OTU29024	Seq8291797	2	2	0	12	10	Eukaryota	ND	ND	ND	ND	ND	ND
OTU28818	Seq9282597	2	2	0	6	13	Eukaryota	ND	ND	ND	ND	ND	ND
OTU28725	Seq13629785	30	2	2	9	7	Eukaryota	ND	ND	ND	ND	ND	ND
OTU28557	Seq2356503	2	0	2	6	0	Eukaryota	ND	ND	ND	ND	ND	ND
OTU28359	Seq4867604	4	0	1	2	0	Eukaryota	ND	ND	ND	ND	ND	ND
OTU28220	Seq16054959	6	1	1	5	1	Eukaryota	ND	ND	ND	ND	ND	ND
OTU28188	Seq17091054	2	5	3	2	5	Eukaryota	ND	ND	ND	ND	ND	ND
OTU28042	Seq11202156	0	0	1	0	0	Eukaryota	ND	ND	ND	ND	ND	ND
OTU27951	Seq16134034	1	0	3	3	0	Eukaryota	ND	ND	ND	ND	ND	ND
OTU27943	Seq11001966	0	3	0	0	4	Eukaryota	ND	ND	ND	ND	ND	ND
OTU27832	Seq15896639	1	0	0	11	0	Eukaryota	ND	ND	ND	ND	ND	ND
OTU27337	Seq6942206	1	2	1	3	0	Eukaryota	ND	ND	ND	ND	ND	ND
OTU27275	Seq18671333	1	1	0	4	2	Eukaryota	ND	ND	ND	ND	ND	ND
OTU2714	Seq17016445	57	35	46	48	86	Eukaryota	ND	ND	ND	ND	ND	ND
OTU27058	Seq1873289	6	0	1	8	0	Eukaryota	ND	ND	ND	ND	ND	ND
OTU26951	Seq14035552	8	2	2	7	7	Eukaryota	ND	ND	ND	ND	ND	ND
OTU26895	Seq16954923	1	4	0	1	4	Eukaryota	ND	ND	ND	ND	ND	ND
OTU26831	Seq16863047	2	0	1	1	0	Eukaryota	ND	ND	ND	ND	ND	ND
OTU26700	Seq11736904	3	0	0	3	0	Eukaryota	ND	ND	ND	ND	ND	ND
OTU26534	Seq2161948	97	37	51	89	111	Eukaryota	ND	ND	ND	ND	ND	ND
OTU26485	Seq19282915	1	0	0	1	0	Eukaryota	ND	ND	ND	ND	ND	ND
OTU26482	Seq16509663	3	1	2	3	5	Eukaryota	ND	ND	ND	ND	ND	ND
OTU26465	Seq13685262	0	2	0	0	5	Eukaryota	ND	ND	ND	ND	ND	ND
OTU26345	Seq4936434	1	0	0	2	0	Eukaryota	ND	ND	ND	ND	ND	ND
OTU2611	Seq1491448	4	0	2	1	0	Eukaryota	ND	ND	ND	ND	ND	ND
OTU26100	Seq6657641	3	1	0	21	8	Eukaryota	ND	ND	ND	ND	ND	ND
OTU25888	Seq14579996	1	0	6	17	0	Eukaryota	ND	ND	ND	ND	ND	ND
OTU25696	Seq16461489	0	1	0	0	4	Eukaryota	ND	ND	ND	ND	ND	ND
OTU25618	Seq146396	0	1	0	0	0	Eukaryota	ND	ND	ND	ND	ND	ND
OTU25348	Seq11809033	11	3	2	16	8	Eukaryota	ND	ND	ND	ND	ND	ND
OTU25122	Seq20034225	4	0	1	4	0	Eukaryota	ND	ND	ND	ND	ND	ND
OTU24891	Seq14589733	58	11	11	84	47	Eukaryota	ND	ND	ND	ND	ND	ND
OTU24649	Seq14612628	1	0	0	5	0	Eukaryota	ND	ND	ND	ND	ND	ND
OTU2456	Seq11398886	0	4	1	0	3	Eukaryota	ND	ND	ND	ND	ND	ND
OTU24328	Seq16503208	6	1	2	1	1	Eukaryota	ND	ND	ND	ND	ND	ND
OTU23959	Seq1893239	0	1	1	0	0	Eukaryota	ND	ND	ND	ND	ND	ND
OTU23708	Seq6649	29	3	23	7	6	Eukaryota	ND	ND	ND	ND	ND	ND
OTU23688	Seq11977069	4	0	0	25	0	Eukaryota	ND	ND	ND	ND	ND	ND
OTU23490	Seq18563231	0	1	0	0	13	Eukaryota	ND	ND	ND	ND	ND	ND
OTU2342	Seq15268324	5	2	2	2	3	Eukaryota	ND	ND	ND	ND	ND	ND
OTU23395	Seq14724870	5	1	0	1	7	Eukaryota	ND	ND	ND	ND	ND	ND
OTU23326	Seq17391781	2	1	0	5	18	Eukaryota	ND	ND	ND	ND	ND	ND
OTU22929	Seq13987844	1	0	1	6	0	Eukaryota	ND	ND	ND	ND	ND	ND
OTU22730	Seq12430805	2	0	2	1	0	Eukaryota	ND	ND	ND	ND	ND	ND
OTU22293	Seq12654659	0	0	1	0	0	Eukaryota	ND	ND	ND	ND	ND	ND
OTU22201	Seq9043828	0	1	1	0	4	Eukaryota	ND	ND	ND	ND	ND	ND
OTU22194	Seq16613438	0	1	0	0	1	Eukaryota	ND	ND	ND	ND	ND	ND
OTU22031	Seq13971017	54	86	122	320	627	Eukaryota	ND	ND	ND	ND	ND	ND
OTU22030	Seq18714280	17	13	15	20	18	Eukaryota	ND	ND	ND	ND	ND	ND
OTU21919	Seq15115297	1	1	0	2	1	Eukaryota	ND	ND	ND	ND	ND	ND
OTU21858	Seq19451121	1	0	0	4	0	Eukaryota	ND	ND	ND	ND	ND	ND
OTU2092	Seq16645881	21	6	2	22	8	Eukaryota	ND	ND	ND	ND	ND	ND
OTU20851	Seq17573326	6	21	12	4	40	Eukaryota	ND	ND	ND	ND	ND	ND
OTU20829	Seq15975621	1	0	0	3	0	Eukaryota	ND	ND	ND	ND	ND	ND
OTU20746	Seq9438782	0	0	1	0	0	Eukaryota	ND	ND	ND	ND	ND	ND
OTU20485	Seq10916413	1	1	0	3	0	Eukaryota	ND	ND	ND	ND	ND	ND
OTU20146	Seq2014077	6	0	0	6	0	Eukaryota	ND	ND	ND	ND	ND	ND
OTU20140	Seq7406405	0	14	0	0	8	Eukaryota	ND	ND	ND	ND	ND	ND
OTU19918	Seq11009535	0	0	2	0	0	Eukaryota	ND	ND	ND	ND	ND	ND
OTU19732	Seq5320921	0	1	0	0	1	Eukaryota	ND	ND	ND	ND	ND	ND
OTU19725	Seq3189360	1	0	0	1	0	Eukaryota	ND	ND	ND	ND	ND	ND
OTU19509	Seq7840612	1	0	0	31	0	Eukaryota	ND	ND	ND	ND	ND	ND
OTU19241	Seq7254702	1	1	2	4	4	Eukaryota	ND	ND	ND	ND	ND	ND
OTU19144	Seq61321	1	0	4	8	0	Eukaryota	ND	ND	ND	ND	ND	ND
OTU19052	Seq6524720	0	1	2	0	2	Eukaryota	ND	ND	ND	ND	ND	ND
OTU18927	Seq19667076	4	0	0	3	0	Eukaryota	ND	ND	ND	ND	ND	ND
OTU18857	Seq7539376	3	1	0	33	2	Eukaryota	ND	ND	ND	ND	ND	ND
OTU18719	Seq7064400	6	4	11	18	39	Eukaryota	ND	ND	ND	ND	ND	ND
OTU1871	Seq9706118	1	1	0	5	1	Eukaryota	ND	ND	ND	ND	ND	ND
OTU18693	Seq1048097	0	1	3	0	1	Eukaryota	ND	ND	ND	ND	ND	ND
OTU18653	Seq8910616	1	7	1	2	5	Eukaryota	ND	ND	ND	ND	ND	ND
OTU18643	Seq5510530	0	0	1	0	0	Eukaryota	ND	ND	ND	ND	ND	ND
OTU18306	Seq14083388	5	2	2	2	5	Eukaryota	ND	ND	ND	ND	ND	ND
OTU18242	Seq13312308	29	5	2	9	7	Eukaryota	ND	ND	ND	ND	ND	ND
OTU18037	Seq18567017	0	1	0	0	0	Eukaryota	ND	ND	ND	ND	ND	ND
OTU17848	Seq13727348	1	2	0	5	2	Eukaryota	ND	ND	ND	ND	ND	ND
OTU17439	Seq12648345	1	1	0	2	2	Eukaryota	ND	ND	ND	ND	ND	ND
OTU17362	Seq15349939	143	18	8	76	24	Eukaryota	ND	ND	ND	ND	ND	ND
OTU17296	Seq11829861	11	19	7	5	6	Eukaryota	ND	ND	ND	ND	ND	ND
OTU17292	Seq4528718	1	0	2	1	0	Eukaryota	ND	ND	ND	ND	ND	ND
OTU16698	Seq14947970	3	2	3	22	55	Eukaryota	ND	ND	ND	ND	ND	ND
OTU16531	Seq3412576	2	0	0	1	0	Eukaryota	ND	ND	ND	ND	ND	ND
OTU16527	Seq8580628	3	0	0	4	0	Eukaryota	ND	ND	ND	ND	ND	ND
OTU16460	Seq195077	3	0	0	1	0	Eukaryota	ND	ND	ND	ND	ND	ND
OTU1619	Seq9344217	0	6	1	0	3	Eukaryota	ND	ND	ND	ND	ND	ND
OTU16094	Seq9806651	1	0	0	2	0	Eukaryota	ND	ND	ND	ND	ND	ND
OTU15744	Seq11359533	5	2	0	5	5	Eukaryota	ND	ND	ND	ND	ND	ND
OTU15450	Seq8895983	3	0	1	4	0	Eukaryota	ND	ND	ND	ND	ND	ND
OTU15302	Seq4086066	13	6	4	13	7	Eukaryota	ND	ND	ND	ND	ND	ND
OTU1527	Seq13375569	3	0	1	16	0	Eukaryota	ND	ND	ND	ND	ND	ND
OTU14837	Seq5469403	1	1	1	2	3	Eukaryota	ND	ND	ND	ND	ND	ND
OTU14596	Seq3673635	0	6	0	0	0	Eukaryota	ND	ND	ND	ND	ND	ND
OTU14318	Seq5639384	1	0	0	1	0	Eukaryota	ND	ND	ND	ND	ND	ND
OTU14208	Seq5834014	0	2	1	0	1	Eukaryota	ND	ND	ND	ND	ND	ND
OTU13809	Seq17946167	5	1	1	12	9	Eukaryota	ND	ND	ND	ND	ND	ND
OTU13734	Seq9874310	1	4	5	24	5	Eukaryota	ND	ND	ND	ND	ND	ND
OTU1372	Seq10561850	10	19	13	12	25	Eukaryota	ND	ND	ND	ND	ND	ND
OTU1361	Seq13522382	0	1	0	0	7	Eukaryota	ND	ND	ND	ND	ND	ND
OTU1341	Seq3849549	2	1	0	1	1	Eukaryota	ND	ND	ND	ND	ND	ND
OTU13294	Seq3216479	5	3	0	8	3	Eukaryota	ND	ND	ND	ND	ND	ND
OTU13259	Seq17694875	38	1	0	54	13	Eukaryota	ND	ND	ND	ND	ND	ND
OTU13204	Seq11577682	1	0	1	6	0	Eukaryota	ND	ND	ND	ND	ND	ND
OTU13138	Seq11272577	118	3	1	145	86	Eukaryota	ND	ND	ND	ND	ND	ND
OTU13101	Seq10191685	17	6	15	15	17	Eukaryota	ND	ND	ND	ND	ND	ND
OTU12883	Seq363734	1	2	0	7	7	Eukaryota	ND	ND	ND	ND	ND	ND
OTU12798	Seq5811644	1	2	0	1	1	Eukaryota	ND	ND	ND	ND	ND	ND
OTU12743	Seq18690093	1	1	1	3	4	Eukaryota	ND	ND	ND	ND	ND	ND
OTU12622	Seq2971136	2	3	2	1	1	Eukaryota	ND	ND	ND	ND	ND	ND
OTU12604	Seq6180797	5	2	1	1	3	Eukaryota	ND	ND	ND	ND	ND	ND
OTU12580	Seq8881082	6	0	2	6	0	Eukaryota	ND	ND	ND	ND	ND	ND
OTU123	Seq14277241	7	10	5	9	8	Eukaryota	ND	ND	ND	ND	ND	ND
OTU1221	Seq18379367	1	0	0	2	0	Eukaryota	ND	ND	ND	ND	ND	ND
OTU12152	Seq19582405	20	1	5	27	18	Eukaryota	ND	ND	ND	ND	ND	ND
OTU12058	Seq9263635	11	3	0	9	1	Eukaryota	ND	ND	ND	ND	ND	ND
OTU11655	Seq20052102	3	3	0	1	0	Eukaryota	ND	ND	ND	ND	ND	ND
OTU11530	Seq7126346	4	2	0	7	5	Eukaryota	ND	ND	ND	ND	ND	ND
OTU11225	Seq17012268	3	0	2	4	0	Eukaryota	ND	ND	ND	ND	ND	ND
OTU11133	Seq19952374	16	0	0	47	0	Eukaryota	ND	ND	ND	ND	ND	ND
OTU11071	Seq15067548	0	6	1	0	9	Eukaryota	ND	ND	ND	ND	ND	ND
OTU10845	Seq13166247	1	2	1	2	1	Eukaryota	ND	ND	ND	ND	ND	ND
OTU1071	Seq6015303	0	1	0	0	1	Eukaryota	ND	ND	ND	ND	ND	ND
OTU9720	Seq15886350	1	4	6	1	1	Eukaryota	ND	ND	ND	ND	ND	ND
OTU9617	Seq14010471	0	1	107	0	66	Eukaryota	ND	ND	ND	ND	ND	ND
OTU9324	Seq19563249	2	1	1	0	0	Eukaryota	ND	ND	ND	ND	ND	ND
OTU9068	Seq13876933	0	1	5	0	0	Eukaryota	ND	ND	ND	ND	ND	ND
OTU830	Seq16399924	4	1	1	3	2	Eukaryota	ND	ND	ND	ND	ND	ND
OTU8261	Seq17274247	6	4	2	1	7	Eukaryota	ND	ND	ND	ND	ND	ND
OTU7990	Seq5869057	4	2	9	0	1	Eukaryota	ND	ND	ND	ND	ND	ND
OTU7827	Seq6019626	4	6	4	1	8	Eukaryota	ND	ND	ND	ND	ND	ND
OTU7649	Seq19254257	3	0	1	0	0	Eukaryota	ND	ND	ND	ND	ND	ND
OTU7636	Seq16876872	1	1	9	1	2	Eukaryota	ND	ND	ND	ND	ND	ND
OTU7452	Seq5539798	1	0	6	0	0	Eukaryota	ND	ND	ND	ND	ND	ND
OTU7211	Seq293697	59	25	21	30	32	Eukaryota	ND	ND	ND	ND	ND	ND
OTU7182	Seq10900705	1	2	3	1	6	Eukaryota	ND	ND	ND	ND	ND	ND
OTU6934	Seq13005932	9	13	23	27	44	Eukaryota	ND	ND	ND	ND	ND	ND
OTU6744	Seq18524715	0	0	4	0	0	Eukaryota	ND	ND	ND	ND	ND	ND
OTU6711	Seq12957415	0	4	1	0	1	Eukaryota	ND	ND	ND	ND	ND	ND
OTU6158	Seq18487301	2	0	1	0	0	Eukaryota	ND	ND	ND	ND	ND	ND
OTU6143	Seq15309228	22	5	9	1	2	Eukaryota	ND	ND	ND	ND	ND	ND
OTU5887	Seq8813531	1	0	4	0	0	Eukaryota	ND	ND	ND	ND	ND	ND
OTU5588	Seq19513309	0	1	2	0	0	Eukaryota	ND	ND	ND	ND	ND	ND
OTU556	Seq14197275	0	1	3	0	5	Eukaryota	ND	ND	ND	ND	ND	ND
OTU5487	Seq19204045	9	6	5	0	2	Eukaryota	ND	ND	ND	ND	ND	ND
OTU5455	Seq16667485	1	1	3	0	2	Eukaryota	ND	ND	ND	ND	ND	ND
OTU5405	Seq17177097	1	0	2	0	0	Eukaryota	ND	ND	ND	ND	ND	ND
OTU538	Seq4667637	3	3	5	0	1	Eukaryota	ND	ND	ND	ND	ND	ND
OTU5242	Seq9564316	5	5	5	2	7	Eukaryota	ND	ND	ND	ND	ND	ND
OTU4962	Seq11454568	1	2	3	0	0	Eukaryota	ND	ND	ND	ND	ND	ND
OTU4864	Seq4844076	1	4	1	1	4	Eukaryota	ND	ND	ND	ND	ND	ND
OTU454	Seq10588371	1	1	4	1	3	Eukaryota	ND	ND	ND	ND	ND	ND
OTU4519	Seq11481721	2	7	2	2	3	Eukaryota	ND	ND	ND	ND	ND	ND
OTU4487	Seq159941	31	39	24	14	33	Eukaryota	ND	ND	ND	ND	ND	ND
OTU4399	Seq18307772	4	0	1	2	0	Eukaryota	ND	ND	ND	ND	ND	ND
OTU4111	Seq15575807	2	1	1	3	1	Eukaryota	ND	ND	ND	ND	ND	ND
OTU4051	Seq15930460	1	1	4	0	2	Eukaryota	ND	ND	ND	ND	ND	ND
OTU3973	Seq17997954	4	2	2	2	2	Eukaryota	ND	ND	ND	ND	ND	ND
OTU393	Seq18944082	29	41	28	4	18	Eukaryota	ND	ND	ND	ND	ND	ND
OTU374	Seq3965329	2	0	1	0	0	Eukaryota	ND	ND	ND	ND	ND	ND
OTU371	Seq18741368	1	2	3	1	6	Eukaryota	ND	ND	ND	ND	ND	ND
OTU3574	Seq19017375	0	1	5	0	2	Eukaryota	ND	ND	ND	ND	ND	ND
OTU3380	Seq10840370	143	68	385	105	47	Eukaryota	ND	ND	ND	ND	ND	ND
OTU3279	Seq5448496	210	174	459	191	465	Eukaryota	ND	ND	ND	ND	ND	ND
OTU3224	Seq19424300	1	0	2	1	0	Eukaryota	ND	ND	ND	ND	ND	ND
OTU3218	Seq18904624	1	4	5	0	3	Eukaryota	ND	ND	ND	ND	ND	ND
OTU3183	Seq12243218	3	0	2	0	0	Eukaryota	ND	ND	ND	ND	ND	ND
OTU30209	Seq17877546	6	8	12	5	15	Eukaryota	ND	ND	ND	ND	ND	ND
OTU30155	Seq13597146	3	3	8	0	4	Eukaryota	ND	ND	ND	ND	ND	ND
OTU30103	Seq14006847	4	5	6	1	9	Eukaryota	ND	ND	ND	ND	ND	ND
OTU29781	Seq18645654	0	1	3	0	1	Eukaryota	ND	ND	ND	ND	ND	ND
OTU2969	Seq17000945	0	2	4	0	1	Eukaryota	ND	ND	ND	ND	ND	ND
OTU29629	Seq17909605	1	1	1	1	12	Eukaryota	ND	ND	ND	ND	ND	ND
OTU29591	Seq12505759	1	1	3	1	1	Eukaryota	ND	ND	ND	ND	ND	ND
OTU29463	Seq19879634	0	4	2	0	3	Eukaryota	ND	ND	ND	ND	ND	ND
OTU29425	Seq15624228	1	5	28	1	4	Eukaryota	ND	ND	ND	ND	ND	ND
OTU29175	Seq14000857	2	0	2	0	0	Eukaryota	ND	ND	ND	ND	ND	ND
OTU29113	Seq19077225	10	4	11	2	3	Eukaryota	ND	ND	ND	ND	ND	ND
OTU29072	Seq17999547	5	4	5	0	1	Eukaryota	ND	ND	ND	ND	ND	ND
OTU28739	Seq5533671	0	1	4	0	1	Eukaryota	ND	ND	ND	ND	ND	ND
OTU28586	Seq15019804	0	1	1	0	2	Eukaryota	ND	ND	ND	ND	ND	ND
OTU28529	Seq6667585	0	0	5	0	0	Eukaryota	ND	ND	ND	ND	ND	ND
OTU28459	Seq2122747	2	7	18	0	12	Eukaryota	ND	ND	ND	ND	ND	ND
OTU2829	Seq16907849	3	2	2	0	2	Eukaryota	ND	ND	ND	ND	ND	ND
OTU28283	Seq8649651	5	13	5	3	11	Eukaryota	ND	ND	ND	ND	ND	ND
OTU27980	Seq20068814	6	6	8	5	9	Eukaryota	ND	ND	ND	ND	ND	ND
OTU27884	Seq5946729	2	0	1	1	0	Eukaryota	ND	ND	ND	ND	ND	ND
OTU27668	Seq8779420	2	1	9	0	12	Eukaryota	ND	ND	ND	ND	ND	ND
OTU27662	Seq19529492	28	4	10	6	8	Eukaryota	ND	ND	ND	ND	ND	ND
OTU27601	Seq2715316	1	1	2	1	0	Eukaryota	ND	ND	ND	ND	ND	ND
OTU27292	Seq9026944	15	4	4	20	14	Eukaryota	ND	ND	ND	ND	ND	ND
OTU27218	Seq16373501	37	8	45	10	9	Eukaryota	ND	ND	ND	ND	ND	ND
OTU27099	Seq7058976	6	2	9	8	21	Eukaryota	ND	ND	ND	ND	ND	ND
OTU27094	Seq252972	1	2	2	1	6	Eukaryota	ND	ND	ND	ND	ND	ND
OTU27066	Seq9629681	0	6	10	0	4	Eukaryota	ND	ND	ND	ND	ND	ND
OTU26957	Seq16414655	1	0	3	0	0	Eukaryota	ND	ND	ND	ND	ND	ND
OTU26780	Seq17703957	61	23	35	18	23	Eukaryota	ND	ND	ND	ND	ND	ND
OTU26628	Seq16547478	2	3	3	0	3	Eukaryota	ND	ND	ND	ND	ND	ND
OTU2652	Seq2174523	9	16	8	3	31	Eukaryota	ND	ND	ND	ND	ND	ND
OTU2649	Seq9334343	0	0	5	0	0	Eukaryota	ND	ND	ND	ND	ND	ND
OTU26470	Seq11638567	0	6	3	0	1	Eukaryota	ND	ND	ND	ND	ND	ND
OTU26451	Seq8174063	0	2	3	0	3	Eukaryota	ND	ND	ND	ND	ND	ND
OTU26344	Seq19753618	2	5	2	0	2	Eukaryota	ND	ND	ND	ND	ND	ND
OTU25859	Seq12978036	0	1	4	0	0	Eukaryota	ND	ND	ND	ND	ND	ND
OTU25710	Seq8439639	0	3	5	0	1	Eukaryota	ND	ND	ND	ND	ND	ND
OTU25480	Seq6690715	0	0	3	0	0	Eukaryota	ND	ND	ND	ND	ND	ND
OTU25447	Seq12353252	4	7	5	0	5	Eukaryota	ND	ND	ND	ND	ND	ND
OTU25413	Seq10255287	13	3	5	3	3	Eukaryota	ND	ND	ND	ND	ND	ND
OTU25393	Seq19403978	0	0	2	0	0	Eukaryota	ND	ND	ND	ND	ND	ND
OTU25283	Seq7292247	2	5	8	0	2	Eukaryota	ND	ND	ND	ND	ND	ND
OTU25046	Seq7267512	8	7	44	14	23	Eukaryota	ND	ND	ND	ND	ND	ND
OTU24990	Seq14119182	1	1	1	0	4	Eukaryota	ND	ND	ND	ND	ND	ND
OTU24955	Seq12381656	9	3	2	3	2	Eukaryota	ND	ND	ND	ND	ND	ND
OTU24943	Seq3867832	1	1	2	0	2	Eukaryota	ND	ND	ND	ND	ND	ND
OTU2444	Seq5183352	12	7	8	12	20	Eukaryota	ND	ND	ND	ND	ND	ND
OTU24335	Seq16973090	8	47	51	9	27	Eukaryota	ND	ND	ND	ND	ND	ND
OTU2432	Seq16057495	1	1	2	0	0	Eukaryota	ND	ND	ND	ND	ND	ND
OTU2429	Seq9361627	1	1	1	2	0	Eukaryota	ND	ND	ND	ND	ND	ND
OTU24235	Seq10697314	7	3	5	2	5	Eukaryota	ND	ND	ND	ND	ND	ND
OTU2411	Seq9926696	1	1	2	0	0	Eukaryota	ND	ND	ND	ND	ND	ND
OTU23969	Seq15947406	1	0	2	0	0	Eukaryota	ND	ND	ND	ND	ND	ND
OTU23882	Seq3383158	3	0	1	2	0	Eukaryota	ND	ND	ND	ND	ND	ND
OTU23837	Seq4148834	7	6	9	8	11	Eukaryota	ND	ND	ND	ND	ND	ND
OTU23732	Seq15672786	5	1	7	0	1	Eukaryota	ND	ND	ND	ND	ND	ND
OTU23470	Seq13199421	0	1	3	0	0	Eukaryota	ND	ND	ND	ND	ND	ND
OTU23144	Seq14374560	0	1	1	0	1	Eukaryota	ND	ND	ND	ND	ND	ND
OTU22884	Seq10300797	0	3	2	0	0	Eukaryota	ND	ND	ND	ND	ND	ND
OTU22213	Seq18681687	0	1	1	0	2	Eukaryota	ND	ND	ND	ND	ND	ND
OTU22136	Seq17802010	6	2	24	4	7	Eukaryota	ND	ND	ND	ND	ND	ND
OTU22078	Seq10808119	1	3	3	2	1	Eukaryota	ND	ND	ND	ND	ND	ND
OTU21903	Seq793204	2	0	2	0	0	Eukaryota	ND	ND	ND	ND	ND	ND
OTU21532	Seq17271421	0	0	3	0	0	Eukaryota	ND	ND	ND	ND	ND	ND
OTU2150	Seq1039346	4	5	8	0	13	Eukaryota	ND	ND	ND	ND	ND	ND
OTU21254	Seq18951831	3	6	7	0	4	Eukaryota	ND	ND	ND	ND	ND	ND
OTU21057	Seq17781863	4	3	1	1	1	Eukaryota	ND	ND	ND	ND	ND	ND
OTU20972	Seq18540367	5	3	3	1	6	Eukaryota	ND	ND	ND	ND	ND	ND
OTU20807	Seq14003846	2	5	11	0	0	Eukaryota	ND	ND	ND	ND	ND	ND
OTU20601	Seq14587961	1	0	2	1	0	Eukaryota	ND	ND	ND	ND	ND	ND
OTU20564	Seq14631263	2	0	2	8	0	Eukaryota	ND	ND	ND	ND	ND	ND
OTU2054	Seq17379499	73	95	48	32	62	Eukaryota	ND	ND	ND	ND	ND	ND
OTU20474	Seq19550823	0	2	11	0	2	Eukaryota	ND	ND	ND	ND	ND	ND
OTU20467	Seq11431646	0	0	1	0	0	Eukaryota	ND	ND	ND	ND	ND	ND
OTU20390	Seq11942166	39	29	61	30	66	Eukaryota	ND	ND	ND	ND	ND	ND
OTU19953	Seq15000234	0	1	3	0	0	Eukaryota	ND	ND	ND	ND	ND	ND
OTU19810	Seq4363902	2	1	1	3	2	Eukaryota	ND	ND	ND	ND	ND	ND
OTU19659	Seq18993992	1	2	3	4	4	Eukaryota	ND	ND	ND	ND	ND	ND
OTU19631	Seq18049732	7	7	20	12	8	Eukaryota	ND	ND	ND	ND	ND	ND
OTU19473	Seq9085648	2	8	4	5	31	Eukaryota	ND	ND	ND	ND	ND	ND
OTU19428	Seq7656954	2	9	8	6	10	Eukaryota	ND	ND	ND	ND	ND	ND
OTU19326	Seq13711719	9	6	4	3	2	Eukaryota	ND	ND	ND	ND	ND	ND
OTU19296	Seq18134078	7	2	21	1	2	Eukaryota	ND	ND	ND	ND	ND	ND
OTU19185	Seq9094759	2	1	1	0	0	Eukaryota	ND	ND	ND	ND	ND	ND
OTU19085	Seq18309715	1	1	2	0	1	Eukaryota	ND	ND	ND	ND	ND	ND
OTU18969	Seq19925826	2	1	2	0	3	Eukaryota	ND	ND	ND	ND	ND	ND
OTU18778	Seq19275159	0	1	4	0	0	Eukaryota	ND	ND	ND	ND	ND	ND
OTU18768	Seq74814	2	1	2	0	0	Eukaryota	ND	ND	ND	ND	ND	ND
OTU18761	Seq5571341	0	1	2	0	4	Eukaryota	ND	ND	ND	ND	ND	ND
OTU18725	Seq13483160	4	2	2	7	1	Eukaryota	ND	ND	ND	ND	ND	ND
OTU18657	Seq572134	0	1	2	0	1	Eukaryota	ND	ND	ND	ND	ND	ND
OTU18619	Seq6032261	0	1	2	0	1	Eukaryota	ND	ND	ND	ND	ND	ND
OTU18593	Seq13138858	0	0	4	0	0	Eukaryota	ND	ND	ND	ND	ND	ND
OTU18422	Seq17542664	2	1	6	0	0	Eukaryota	ND	ND	ND	ND	ND	ND
OTU18218	Seq3837594	25	40	7	13	23	Eukaryota	ND	ND	ND	ND	ND	ND
OTU18027	Seq328905	0	4	2	0	2	Eukaryota	ND	ND	ND	ND	ND	ND
OTU17947	Seq19079498	1	1	1	2	3	Eukaryota	ND	ND	ND	ND	ND	ND
OTU17637	Seq3354126	4	2	6	3	1	Eukaryota	ND	ND	ND	ND	ND	ND
OTU17615	Seq11191166	7	19	13	1	17	Eukaryota	ND	ND	ND	ND	ND	ND
OTU17532	Seq11935248	1	2	7	1	3	Eukaryota	ND	ND	ND	ND	ND	ND
OTU17181	Seq954091	0	1	2	0	2	Eukaryota	ND	ND	ND	ND	ND	ND
OTU17147	Seq3007116	4	10	4	7	8	Eukaryota	ND	ND	ND	ND	ND	ND
OTU16916	Seq10828237	1	0	1	2	0	Eukaryota	ND	ND	ND	ND	ND	ND
OTU16874	Seq15916428	3	0	3	1	0	Eukaryota	ND	ND	ND	ND	ND	ND
OTU16434	Seq10292349	5	1	4	4	3	Eukaryota	ND	ND	ND	ND	ND	ND
OTU16334	Seq12491674	2	7	16	6	15	Eukaryota	ND	ND	ND	ND	ND	ND
OTU16004	Seq19932290	1	0	1	0	0	Eukaryota	ND	ND	ND	ND	ND	ND
OTU15908	Seq12291518	0	2	2	0	1	Eukaryota	ND	ND	ND	ND	ND	ND
OTU159	Seq13114261	1	0	1	2	0	Eukaryota	ND	ND	ND	ND	ND	ND
OTU15625	Seq15499841	0	4	11	0	11	Eukaryota	ND	ND	ND	ND	ND	ND
OTU15564	Seq11807913	12	6	12	21	8	Eukaryota	ND	ND	ND	ND	ND	ND
OTU15425	Seq7402493	6	4	8	2	14	Eukaryota	ND	ND	ND	ND	ND	ND
OTU15364	Seq6011307	5	6	4	2	5	Eukaryota	ND	ND	ND	ND	ND	ND
OTU15267	Seq3500398	1	0	2	0	0	Eukaryota	ND	ND	ND	ND	ND	ND
OTU15221	Seq6313967	3	0	382	0	0	Eukaryota	ND	ND	ND	ND	ND	ND
OTU14752	Seq11561292	3	3	3	1	7	Eukaryota	ND	ND	ND	ND	ND	ND
OTU1473	Seq12408248	0	0	5	0	0	Eukaryota	ND	ND	ND	ND	ND	ND
OTU14724	Seq10728307	0	1	3	0	1	Eukaryota	ND	ND	ND	ND	ND	ND
OTU14604	Seq697621	1	1	2	3	19	Eukaryota	ND	ND	ND	ND	ND	ND
OTU14469	Seq16320583	1	3	6	6	6	Eukaryota	ND	ND	ND	ND	ND	ND
OTU14402	Seq7066049	0	2	4	0	1	Eukaryota	ND	ND	ND	ND	ND	ND
OTU14136	Seq17520680	1	0	1	1	0	Eukaryota	ND	ND	ND	ND	ND	ND
OTU13821	Seq15503073	1	3	3	0	2	Eukaryota	ND	ND	ND	ND	ND	ND
OTU13744	Seq5447318	1	0	3	0	0	Eukaryota	ND	ND	ND	ND	ND	ND
OTU13729	Seq17371957	0	0	4	0	0	Eukaryota	ND	ND	ND	ND	ND	ND
OTU13708	Seq17363070	39	33	49	12	14	Eukaryota	ND	ND	ND	ND	ND	ND
OTU13606	Seq5946224	0	0	48	0	0	Eukaryota	ND	ND	ND	ND	ND	ND
OTU13217	Seq4017677	10	17	52	5	36	Eukaryota	ND	ND	ND	ND	ND	ND
OTU13159	Seq19158696	231	317	211	102	182	Eukaryota	ND	ND	ND	ND	ND	ND
OTU13155	Seq17867041	3	1	2	1	3	Eukaryota	ND	ND	ND	ND	ND	ND
OTU13010	Seq3689167	2	0	1	5	0	Eukaryota	ND	ND	ND	ND	ND	ND
OTU13008	Seq5331111	0	0	4	0	0	Eukaryota	ND	ND	ND	ND	ND	ND
OTU1294	Seq17446620	11	1	6	1	6	Eukaryota	ND	ND	ND	ND	ND	ND
OTU12827	Seq11781798	0	4	1	0	0	Eukaryota	ND	ND	ND	ND	ND	ND
OTU1276	Seq8835373	1	2	2	0	0	Eukaryota	ND	ND	ND	ND	ND	ND
OTU12721	Seq10327292	1	0	1	1	0	Eukaryota	ND	ND	ND	ND	ND	ND
OTU12687	Seq13385047	76	25	28	20	9	Eukaryota	ND	ND	ND	ND	ND	ND
OTU1264	Seq8807298	1	1	2	0	2	Eukaryota	ND	ND	ND	ND	ND	ND
OTU12585	Seq11414168	0	1	2	0	2	Eukaryota	ND	ND	ND	ND	ND	ND
OTU12556	Seq14293510	7	8	7	1	16	Eukaryota	ND	ND	ND	ND	ND	ND
OTU1232	Seq13540464	2	3	15	2	0	Eukaryota	ND	ND	ND	ND	ND	ND
OTU12319	Seq16772347	1	0	1	0	0	Eukaryota	ND	ND	ND	ND	ND	ND
OTU1208	Seq8425733	22	8	16	10	23	Eukaryota	ND	ND	ND	ND	ND	ND
OTU12065	Seq15429448	0	1	3	0	6	Eukaryota	ND	ND	ND	ND	ND	ND
OTU11986	Seq15336707	2	1	2	0	2	Eukaryota	ND	ND	ND	ND	ND	ND
OTU11971	Seq9563296	0	0	7	0	0	Eukaryota	ND	ND	ND	ND	ND	ND
OTU11962	Seq16799128	1	0	2	2	0	Eukaryota	ND	ND	ND	ND	ND	ND
OTU11810	Seq10806064	3	13	7	2	3	Eukaryota	ND	ND	ND	ND	ND	ND
OTU11732	Seq12893683	3	0	4	0	0	Eukaryota	ND	ND	ND	ND	ND	ND
OTU11678	Seq17927562	1	1	4	1	2	Eukaryota	ND	ND	ND	ND	ND	ND
OTU11544	Seq18358697	0	1	2	0	1	Eukaryota	ND	ND	ND	ND	ND	ND
OTU10977	Seq84873	6	1	2	4	5	Eukaryota	ND	ND	ND	ND	ND	ND
OTU10796	Seq10976597	3	9	18	3	21	Eukaryota	ND	ND	ND	ND	ND	ND
OTU10595	Seq14369286	3	1	4	2	5	Eukaryota	ND	ND	ND	ND	ND	ND
OTU10590	Seq2267804	2	2	2	0	2	Eukaryota	ND	ND	ND	ND	ND	ND
OTU1033	Seq5985552	1	2	1	0	2	Eukaryota	ND	ND	ND	ND	ND	ND
OTU1005	Seq15562537	0	0	3	0	0	Eukaryota	ND	ND	ND	ND	ND	ND
OTU10029	Seq13587789	4	1	10	0	3	Eukaryota	ND	ND	ND	ND	ND	ND
OTU10010	Seq17974865	0	2	1	0	0	Eukaryota	ND	ND	ND	ND	ND	ND
OTU9889	Seq16064682	1	2	1	1	0	Eukaryota	ND	ND	ND	ND	ND	ND
OTU9879	Seq12987293	103	118	70	36	93	Eukaryota	ND	ND	ND	ND	ND	ND
OTU9847	Seq19539301	1	2	1	0	1	Eukaryota	ND	ND	ND	ND	ND	ND
OTU975	Seq6303624	3	5	2	1	6	Eukaryota	ND	ND	ND	ND	ND	ND
OTU9675	Seq15230615	3	4	1	4	4	Eukaryota	ND	ND	ND	ND	ND	ND
OTU9580	Seq4310607	0	5	0	0	0	Eukaryota	ND	ND	ND	ND	ND	ND
OTU9534	Seq9413583	1	1	1	1	0	Eukaryota	ND	ND	ND	ND	ND	ND
OTU9301	Seq18393543	1	2	2	0	2	Eukaryota	ND	ND	ND	ND	ND	ND
OTU9112	Seq10288347	2	1	1	1	0	Eukaryota	ND	ND	ND	ND	ND	ND
OTU9088	Seq11935057	1	1	3	0	0	Eukaryota	ND	ND	ND	ND	ND	ND
OTU9017	Seq12397714	1	1	1	0	2	Eukaryota	ND	ND	ND	ND	ND	ND
OTU8727	Seq13298501	0	4	4	0	6	Eukaryota	ND	ND	ND	ND	ND	ND
OTU8619	Seq796395	1	3	3	1	3	Eukaryota	ND	ND	ND	ND	ND	ND
OTU799	Seq16741844	12	8	1	0	4	Eukaryota	ND	ND	ND	ND	ND	ND
OTU7854	Seq2218185	1	2	2	1	2	Eukaryota	ND	ND	ND	ND	ND	ND
OTU7839	Seq13618502	16	10	1	17	17	Eukaryota	ND	ND	ND	ND	ND	ND
OTU7823	Seq12774979	3	2	0	0	0	Eukaryota	ND	ND	ND	ND	ND	ND
OTU7814	Seq2156847	1	1	0	0	4	Eukaryota	ND	ND	ND	ND	ND	ND
OTU7779	Seq529671	0	5	5	0	3	Eukaryota	ND	ND	ND	ND	ND	ND
OTU7665	Seq17619101	0	2	3	0	0	Eukaryota	ND	ND	ND	ND	ND	ND
OTU7660	Seq2884419	0	3	0	0	3	Eukaryota	ND	ND	ND	ND	ND	ND
OTU7603	Seq12520743	2	1	3	1	4	Eukaryota	ND	ND	ND	ND	ND	ND
OTU7354	Seq5994259	18	38	15	4	16	Eukaryota	ND	ND	ND	ND	ND	ND
OTU7243	Seq1705714	15	22	15	1	22	Eukaryota	ND	ND	ND	ND	ND	ND
OTU7218	Seq559275	0	2	0	0	3	Eukaryota	ND	ND	ND	ND	ND	ND
OTU7015	Seq3174608	1	1	1	2	1	Eukaryota	ND	ND	ND	ND	ND	ND
OTU6935	Seq9238943	7	3	0	1	6	Eukaryota	ND	ND	ND	ND	ND	ND
OTU6818	Seq13345434	0	7	0	0	0	Eukaryota	ND	ND	ND	ND	ND	ND
OTU5854	Seq13972992	0	3	0	0	1	Eukaryota	ND	ND	ND	ND	ND	ND
OTU5804	Seq14763451	0	3	0	0	4	Eukaryota	ND	ND	ND	ND	ND	ND
OTU5717	Seq13461641	0	2	0	0	2	Eukaryota	ND	ND	ND	ND	ND	ND
OTU5615	Seq15956522	0	2	1	0	2	Eukaryota	ND	ND	ND	ND	ND	ND
OTU5502	Seq8475815	3	4	2	1	6	Eukaryota	ND	ND	ND	ND	ND	ND
OTU5119	Seq7384986	0	1	1	0	2	Eukaryota	ND	ND	ND	ND	ND	ND
OTU5060	Seq5654398	2	14	1	3	7	Eukaryota	ND	ND	ND	ND	ND	ND
OTU4760	Seq11475795	2	2	3	2	4	Eukaryota	ND	ND	ND	ND	ND	ND
OTU4743	Seq1115885	1	2	0	1	0	Eukaryota	ND	ND	ND	ND	ND	ND
OTU4289	Seq15923006	21	14	13	5	14	Eukaryota	ND	ND	ND	ND	ND	ND
OTU420	Seq17754123	13	13	6	4	17	Eukaryota	ND	ND	ND	ND	ND	ND
OTU4079	Seq5608856	7	11	2	3	7	Eukaryota	ND	ND	ND	ND	ND	ND
OTU4010	Seq17551377	1	2	1	1	4	Eukaryota	ND	ND	ND	ND	ND	ND
OTU3938	Seq14446309	2	1	1	2	5	Eukaryota	ND	ND	ND	ND	ND	ND
OTU3836	Seq19028167	0	1	3	0	2	Eukaryota	ND	ND	ND	ND	ND	ND
OTU3832	Seq3899748	1	3	2	2	5	Eukaryota	ND	ND	ND	ND	ND	ND
OTU3749	Seq17967391	1	3	1	0	0	Eukaryota	ND	ND	ND	ND	ND	ND
OTU3684	Seq4851253	5	3	3	2	0	Eukaryota	ND	ND	ND	ND	ND	ND
OTU3663	Seq18088967	3	2	1	1	2	Eukaryota	ND	ND	ND	ND	ND	ND
OTU3614	Seq18499058	1	2	2	0	0	Eukaryota	ND	ND	ND	ND	ND	ND
OTU36	Seq19859430	15	15	12	7	14	Eukaryota	ND	ND	ND	ND	ND	ND
OTU3402	Seq7009171	1	2	1	0	0	Eukaryota	ND	ND	ND	ND	ND	ND
OTU3195	Seq5776643	2	2	1	0	5	Eukaryota	ND	ND	ND	ND	ND	ND
OTU29954	Seq15033967	0	3	0	0	5	Eukaryota	ND	ND	ND	ND	ND	ND
OTU29745	Seq8929137	31	49	29	12	33	Eukaryota	ND	ND	ND	ND	ND	ND
OTU29544	Seq19462757	0	3	1	0	2	Eukaryota	ND	ND	ND	ND	ND	ND
OTU29478	Seq16103523	2	2	2	1	1	Eukaryota	ND	ND	ND	ND	ND	ND
OTU29458	Seq1152594	3	1	0	0	0	Eukaryota	ND	ND	ND	ND	ND	ND
OTU29380	Seq15804924	7	12	3	3	4	Eukaryota	ND	ND	ND	ND	ND	ND
OTU29368	Seq16062356	12	9	3	5	10	Eukaryota	ND	ND	ND	ND	ND	ND
OTU29161	Seq14092349	2	8	8	0	43	Eukaryota	ND	ND	ND	ND	ND	ND
OTU29128	Seq12447425	0	2	1	0	1	Eukaryota	ND	ND	ND	ND	ND	ND
OTU29118	Seq8338054	0	3	0	0	0	Eukaryota	ND	ND	ND	ND	ND	ND
OTU28978	Seq16392917	0	3	0	0	0	Eukaryota	ND	ND	ND	ND	ND	ND
OTU28909	Seq153059	1	7	6	3	6	Eukaryota	ND	ND	ND	ND	ND	ND
OTU28413	Seq1375480	0	3	1	0	1	Eukaryota	ND	ND	ND	ND	ND	ND
OTU2799	Seq13514452	3	1	1	0	0	Eukaryota	ND	ND	ND	ND	ND	ND
OTU27984	Seq9144300	1	1	0	1	2	Eukaryota	ND	ND	ND	ND	ND	ND
OTU27831	Seq13595326	0	3	0	0	0	Eukaryota	ND	ND	ND	ND	ND	ND
OTU27788	Seq18053432	1	2	0	0	2	Eukaryota	ND	ND	ND	ND	ND	ND
OTU27547	Seq14411911	13	38	34	13	17	Eukaryota	ND	ND	ND	ND	ND	ND
OTU27505	Seq18545337	0	2	1	0	1	Eukaryota	ND	ND	ND	ND	ND	ND
OTU27362	Seq6145235	5	3	4	2	6	Eukaryota	ND	ND	ND	ND	ND	ND
OTU26813	Seq16508671	18	50	22	8	59	Eukaryota	ND	ND	ND	ND	ND	ND
OTU26615	Seq19501011	2	2	1	1	0	Eukaryota	ND	ND	ND	ND	ND	ND
OTU26347	Seq928914	4	11	12	0	2	Eukaryota	ND	ND	ND	ND	ND	ND
OTU26324	Seq9498190	3	1	0	0	1	Eukaryota	ND	ND	ND	ND	ND	ND
OTU26200	Seq712961	0	1	1	0	6	Eukaryota	ND	ND	ND	ND	ND	ND
OTU25839	Seq15473975	6	2	3	0	1	Eukaryota	ND	ND	ND	ND	ND	ND
OTU25785	Seq8264470	0	8	0	0	9	Eukaryota	ND	ND	ND	ND	ND	ND
OTU2563	Seq19088648	19	34	23	15	54	Eukaryota	ND	ND	ND	ND	ND	ND
OTU25576	Seq6577044	1	1	1	0	1	Eukaryota	ND	ND	ND	ND	ND	ND
OTU25438	Seq4115528	2	1	3	1	0	Eukaryota	ND	ND	ND	ND	ND	ND
OTU25330	Seq2807492	2	5	6	2	4	Eukaryota	ND	ND	ND	ND	ND	ND
OTU24925	Seq18530646	3	5	1	1	7	Eukaryota	ND	ND	ND	ND	ND	ND
OTU24912	Seq15347165	1	1	1	0	5	Eukaryota	ND	ND	ND	ND	ND	ND
OTU24771	Seq11463493	0	1	0	0	3	Eukaryota	ND	ND	ND	ND	ND	ND
OTU24706	Seq10870275	1	3	6	2	3	Eukaryota	ND	ND	ND	ND	ND	ND
OTU24670	Seq12514795	6	9	11	6	10	Eukaryota	ND	ND	ND	ND	ND	ND
OTU24499	Seq17445902	18	15	33	0	3	Eukaryota	ND	ND	ND	ND	ND	ND
OTU24272	Seq12163602	1	3	6	1	1	Eukaryota	ND	ND	ND	ND	ND	ND
OTU23889	Seq12916027	10	7	4	1	8	Eukaryota	ND	ND	ND	ND	ND	ND
OTU23874	Seq10560963	52	29	38	71	40	Eukaryota	ND	ND	ND	ND	ND	ND
OTU23766	Seq10678960	0	1	3	0	4	Eukaryota	ND	ND	ND	ND	ND	ND
OTU23646	Seq9230442	0	2	0	0	3	Eukaryota	ND	ND	ND	ND	ND	ND
OTU23539	Seq15928811	17	18	28	0	3	Eukaryota	ND	ND	ND	ND	ND	ND
OTU2331	Seq19744610	3	1	0	0	5	Eukaryota	ND	ND	ND	ND	ND	ND
OTU23269	Seq11918346	0	3	0	0	1	Eukaryota	ND	ND	ND	ND	ND	ND
OTU23201	Seq19497430	0	5	3	0	0	Eukaryota	ND	ND	ND	ND	ND	ND
OTU23104	Seq17292271	2	2	1	5	24	Eukaryota	ND	ND	ND	ND	ND	ND
OTU23051	Seq15035624	7	12	13	6	24	Eukaryota	ND	ND	ND	ND	ND	ND
OTU2304	Seq14737716	4	9	1	0	5	Eukaryota	ND	ND	ND	ND	ND	ND
OTU22513	Seq8451840	1	2	0	1	0	Eukaryota	ND	ND	ND	ND	ND	ND
OTU22508	Seq5644569	3	9	6	0	7	Eukaryota	ND	ND	ND	ND	ND	ND
OTU22505	Seq17220616	0	3	1	0	3	Eukaryota	ND	ND	ND	ND	ND	ND
OTU22470	Seq4133144	6	12	3	2	7	Eukaryota	ND	ND	ND	ND	ND	ND
OTU22288	Seq14612963	19	23	57	4	11	Eukaryota	ND	ND	ND	ND	ND	ND
OTU22137	Seq16407489	10	2	7	3	7	Eukaryota	ND	ND	ND	ND	ND	ND
OTU2164	Seq1573568	5	3	1	3	7	Eukaryota	ND	ND	ND	ND	ND	ND
OTU21592	Seq18610523	8	4	12	3	7	Eukaryota	ND	ND	ND	ND	ND	ND
OTU21300	Seq9190885	2	16	2	4	311	Eukaryota	ND	ND	ND	ND	ND	ND
OTU21223	Seq17357769	10	2	0	6	1	Eukaryota	ND	ND	ND	ND	ND	ND
OTU21183	Seq16506845	0	5	3	0	4	Eukaryota	ND	ND	ND	ND	ND	ND
OTU2107	Seq16718674	5	2	3	3	1	Eukaryota	ND	ND	ND	ND	ND	ND
OTU21033	Seq4463254	1	1	1	2	1	Eukaryota	ND	ND	ND	ND	ND	ND
OTU20995	Seq19891142	2	10	3	10	15	Eukaryota	ND	ND	ND	ND	ND	ND
OTU20914	Seq6909509	0	2	1	0	1	Eukaryota	ND	ND	ND	ND	ND	ND
OTU20894	Seq13837741	15	17	13	16	60	Eukaryota	ND	ND	ND	ND	ND	ND
OTU20871	Seq17797069	2	2	4	0	1	Eukaryota	ND	ND	ND	ND	ND	ND
OTU20414	Seq2280832	24	14	8	10	38	Eukaryota	ND	ND	ND	ND	ND	ND
OTU20392	Seq19062250	0	3	2	0	0	Eukaryota	ND	ND	ND	ND	ND	ND
OTU19987	Seq14997182	2	2	1	0	0	Eukaryota	ND	ND	ND	ND	ND	ND
OTU19381	Seq6201385	4	2	3	1	0	Eukaryota	ND	ND	ND	ND	ND	ND
OTU19211	Seq619539	2	4	0	0	0	Eukaryota	ND	ND	ND	ND	ND	ND
OTU19172	Seq19517014	18	14	9	5	10	Eukaryota	ND	ND	ND	ND	ND	ND
OTU19140	Seq15504365	10	12	6	10	10	Eukaryota	ND	ND	ND	ND	ND	ND
OTU18846	Seq17991379	0	2	0	0	1	Eukaryota	ND	ND	ND	ND	ND	ND
OTU18813	Seq4357128	2	1	0	0	1	Eukaryota	ND	ND	ND	ND	ND	ND
OTU18810	Seq19442518	2	5	8	8	9	Eukaryota	ND	ND	ND	ND	ND	ND
OTU18760	Seq18140354	1	1	1	1	2	Eukaryota	ND	ND	ND	ND	ND	ND
OTU18594	Seq3370075	3	3	1	1	1	Eukaryota	ND	ND	ND	ND	ND	ND
OTU18549	Seq13486085	2	3	1	1	1	Eukaryota	ND	ND	ND	ND	ND	ND
OTU18312	Seq20033527	6	3	3	1	3	Eukaryota	ND	ND	ND	ND	ND	ND
OTU18090	Seq2090694	3	3	0	2	6	Eukaryota	ND	ND	ND	ND	ND	ND
OTU18050	Seq15029279	7	6	6	6	4	Eukaryota	ND	ND	ND	ND	ND	ND
OTU18001	Seq14850455	4	3	0	1	3	Eukaryota	ND	ND	ND	ND	ND	ND
OTU17972	Seq9346374	1	4	0	1	1	Eukaryota	ND	ND	ND	ND	ND	ND
OTU17953	Seq8861066	7	9	3	0	9	Eukaryota	ND	ND	ND	ND	ND	ND
OTU17892	Seq3744049	3	3	4	0	2	Eukaryota	ND	ND	ND	ND	ND	ND
OTU17575	Seq14880298	0	4	4	0	5	Eukaryota	ND	ND	ND	ND	ND	ND
OTU17116	Seq3789044	1	2	1	1	2	Eukaryota	ND	ND	ND	ND	ND	ND
OTU1697	Seq4016609	6	7	7	3	4	Eukaryota	ND	ND	ND	ND	ND	ND
OTU16843	Seq16454357	0	2	1	0	0	Eukaryota	ND	ND	ND	ND	ND	ND
OTU16824	Seq16229924	3	3	0	0	8	Eukaryota	ND	ND	ND	ND	ND	ND
OTU16389	Seq11818911	7	2	2	6	9	Eukaryota	ND	ND	ND	ND	ND	ND
OTU1629	Seq15016273	1	1	3	0	0	Eukaryota	ND	ND	ND	ND	ND	ND
OTU16068	Seq16891929	0	5	0	0	0	Eukaryota	ND	ND	ND	ND	ND	ND
OTU16035	Seq7108727	2	13	15	2	18	Eukaryota	ND	ND	ND	ND	ND	ND
OTU16021	Seq8872482	7	9	6	2	6	Eukaryota	ND	ND	ND	ND	ND	ND
OTU15880	Seq16550273	2	8	1	0	8	Eukaryota	ND	ND	ND	ND	ND	ND
OTU15861	Seq9089781	0	3	0	0	4	Eukaryota	ND	ND	ND	ND	ND	ND
OTU15416	Seq19604680	36	39	12	10	26	Eukaryota	ND	ND	ND	ND	ND	ND
OTU15331	Seq10768909	9	10	3	3	6	Eukaryota	ND	ND	ND	ND	ND	ND
OTU14974	Seq1129063	1	2	4	3	1	Eukaryota	ND	ND	ND	ND	ND	ND
OTU14899	Seq6606156	16	9	7	6	16	Eukaryota	ND	ND	ND	ND	ND	ND
OTU14768	Seq7905436	0	3	7	0	0	Eukaryota	ND	ND	ND	ND	ND	ND
OTU14674	Seq5282373	0	2	2	0	3	Eukaryota	ND	ND	ND	ND	ND	ND
OTU14251	Seq15995885	1	5	3	1	1	Eukaryota	ND	ND	ND	ND	ND	ND
OTU13883	Seq12396789	29	29	12	13	53	Eukaryota	ND	ND	ND	ND	ND	ND
OTU13872	Seq1348482	4	7	3	1	9	Eukaryota	ND	ND	ND	ND	ND	ND
OTU13638	Seq17194617	67	45	11	26	44	Eukaryota	ND	ND	ND	ND	ND	ND
OTU13076	Seq8471071	36	46	12	8	18	Eukaryota	ND	ND	ND	ND	ND	ND
OTU13068	Seq12325150	3	3	0	0	1	Eukaryota	ND	ND	ND	ND	ND	ND
OTU13047	Seq12901289	0	6	0	0	0	Eukaryota	ND	ND	ND	ND	ND	ND
OTU13003	Seq2268862	0	1	0	0	2	Eukaryota	ND	ND	ND	ND	ND	ND
OTU12999	Seq2611228	0	21	46	0	102	Eukaryota	ND	ND	ND	ND	ND	ND
OTU12904	Seq18593831	24	34	28	3	10	Eukaryota	ND	ND	ND	ND	ND	ND
OTU12398	Seq12604708	0	2	2	0	3	Eukaryota	ND	ND	ND	ND	ND	ND
OTU1233	Seq17527519	0	2	2	0	1	Eukaryota	ND	ND	ND	ND	ND	ND
OTU12263	Seq15155034	15	13	11	8	13	Eukaryota	ND	ND	ND	ND	ND	ND
OTU12221	Seq2700162	0	6	0	0	3	Eukaryota	ND	ND	ND	ND	ND	ND
OTU12049	Seq17515880	2	1	0	0	1	Eukaryota	ND	ND	ND	ND	ND	ND
OTU11603	Seq17945020	0	3	1	0	7	Eukaryota	ND	ND	ND	ND	ND	ND
OTU11111	Seq10966705	0	3	5	0	2	Eukaryota	ND	ND	ND	ND	ND	ND
OTU11092	Seq15037221	1	1	0	1	1	Eukaryota	ND	ND	ND	ND	ND	ND
OTU11005	Seq15434586	2	1	2	0	1	Eukaryota	ND	ND	ND	ND	ND	ND
OTU10984	Seq16838020	7	3	0	1	0	Eukaryota	ND	ND	ND	ND	ND	ND
OTU10748	Seq18199158	21	25	14	9	8	Eukaryota	ND	ND	ND	ND	ND	ND
OTU107	Seq13476689	2	3	1	1	0	Eukaryota	ND	ND	ND	ND	ND	ND
OTU10517	Seq19596599	2	19	0	0	0	Eukaryota	ND	ND	ND	ND	ND	ND
OTU10340	Seq1671197	0	1	0	0	3	Eukaryota	ND	ND	ND	ND	ND	ND
OTU10303	Seq14202665	0	2	1	0	1	Eukaryota	ND	ND	ND	ND	ND	ND
OTU9969	Seq9387503	4	3	8	0	2	Eukaryota	ND	ND	ND	ND	ND	ND
OTU9946	Seq3892704	8	5	16	2	2	Eukaryota	ND	ND	ND	ND	ND	ND
OTU9832	Seq10398642	4	0	3	0	0	Eukaryota	ND	ND	ND	ND	ND	ND
OTU9709	Seq6080365	12	4	9	4	7	Eukaryota	ND	ND	ND	ND	ND	ND
OTU9691	Seq7389233	10	5	4	3	3	Eukaryota	ND	ND	ND	ND	ND	ND
OTU9684	Seq15907076	4	2	2	3	2	Eukaryota	ND	ND	ND	ND	ND	ND
OTU9567	Seq6575520	4	0	0	1	0	Eukaryota	ND	ND	ND	ND	ND	ND
OTU9530	Seq10717104	31	0	0	0	0	Eukaryota	ND	ND	ND	ND	ND	ND
OTU9489	Seq8913245	3	0	0	2	0	Eukaryota	ND	ND	ND	ND	ND	ND
OTU9399	Seq16035062	1	1	1	0	2	Eukaryota	ND	ND	ND	ND	ND	ND
OTU9352	Seq17445534	1	0	0	1	0	Eukaryota	ND	ND	ND	ND	ND	ND
OTU9264	Seq2797712	2	2	4	0	0	Eukaryota	ND	ND	ND	ND	ND	ND
OTU9235	Seq19833633	8	0	1	6	0	Eukaryota	ND	ND	ND	ND	ND	ND
OTU9234	Seq10062499	24	4	21	8	8	Eukaryota	ND	ND	ND	ND	ND	ND
OTU9185	Seq11522938	9	3	1	4	2	Eukaryota	ND	ND	ND	ND	ND	ND
OTU9161	Seq14502257	19	4	17	0	3	Eukaryota	ND	ND	ND	ND	ND	ND
OTU9020	Seq18001585	1	1	0	3	1	Eukaryota	ND	ND	ND	ND	ND	ND
OTU8753	Seq70803	15	1	1	0	0	Eukaryota	ND	ND	ND	ND	ND	ND
OTU8457	Seq13440122	1	3	3	0	7	Eukaryota	ND	ND	ND	ND	ND	ND
OTU8414	Seq18114336	1	2	3	1	5	Eukaryota	ND	ND	ND	ND	ND	ND
OTU8324	Seq13540125	4	2	3	1	2	Eukaryota	ND	ND	ND	ND	ND	ND
OTU8189	Seq16773554	6	3	1	8	6	Eukaryota	ND	ND	ND	ND	ND	ND
OTU8187	Seq18316097	4	8	12	3	1	Eukaryota	ND	ND	ND	ND	ND	ND
OTU8178	Seq14008715	2	2	0	0	0	Eukaryota	ND	ND	ND	ND	ND	ND
OTU7906	Seq10914801	1	5	5	3	3	Eukaryota	ND	ND	ND	ND	ND	ND
OTU7898	Seq4742468	138	65	1	48	174	Eukaryota	ND	ND	ND	ND	ND	ND
OTU7897	Seq978531	9	14	4	0	6	Eukaryota	ND	ND	ND	ND	ND	ND
OTU7859	Seq16478078	2	1	1	1	0	Eukaryota	ND	ND	ND	ND	ND	ND
OTU7613	Seq4387193	2	0	0	0	0	Eukaryota	ND	ND	ND	ND	ND	ND
OTU7411	Seq12171629	24	16	35	14	16	Eukaryota	ND	ND	ND	ND	ND	ND
OTU7226	Seq4355666	5	0	0	0	0	Eukaryota	ND	ND	ND	ND	ND	ND
OTU7117	Seq5648418	10	3	9	2	2	Eukaryota	ND	ND	ND	ND	ND	ND
OTU6959	Seq17016969	5	4	7	3	2	Eukaryota	ND	ND	ND	ND	ND	ND
OTU6915	Seq5899179	2	1	1	0	2	Eukaryota	ND	ND	ND	ND	ND	ND
OTU6843	Seq18146809	3	4	1	0	1	Eukaryota	ND	ND	ND	ND	ND	ND
OTU6783	Seq17887254	1	1	3	0	1	Eukaryota	ND	ND	ND	ND	ND	ND
OTU6736	Seq12881239	6	0	0	0	0	Eukaryota	ND	ND	ND	ND	ND	ND
OTU6716	Seq4516076	4	1	1	3	2	Eukaryota	ND	ND	ND	ND	ND	ND
OTU6690	Seq7678304	3	0	0	2	0	Eukaryota	ND	ND	ND	ND	ND	ND
OTU6565	Seq67001	6	1	0	0	1	Eukaryota	ND	ND	ND	ND	ND	ND
OTU6516	Seq14771351	2	1	0	1	1	Eukaryota	ND	ND	ND	ND	ND	ND
OTU6412	Seq9944486	10	1	0	2	2	Eukaryota	ND	ND	ND	ND	ND	ND
OTU639	Seq18510873	2	0	1	1	0	Eukaryota	ND	ND	ND	ND	ND	ND
OTU629	Seq9395421	2	0	5	0	0	Eukaryota	ND	ND	ND	ND	ND	ND
OTU6262	Seq10177711	4	3	4	1	3	Eukaryota	ND	ND	ND	ND	ND	ND
OTU6142	Seq19604076	4	0	0	1	0	Eukaryota	ND	ND	ND	ND	ND	ND
OTU6115	Seq7852346	1	2	2	0	1	Eukaryota	ND	ND	ND	ND	ND	ND
OTU5914	Seq20038378	8	16	17	3	10	Eukaryota	ND	ND	ND	ND	ND	ND
OTU5884	Seq10866715	28	7	15	3	7	Eukaryota	ND	ND	ND	ND	ND	ND
OTU5836	Seq7394002	34	2	0	11	15	Eukaryota	ND	ND	ND	ND	ND	ND
OTU5819	Seq1886795	16	6	6	0	6	Eukaryota	ND	ND	ND	ND	ND	ND
OTU5815	Seq18558622	2	1	1	1	0	Eukaryota	ND	ND	ND	ND	ND	ND
OTU5584	Seq14853972	18	14	1	27	28	Eukaryota	ND	ND	ND	ND	ND	ND
OTU5470	Seq12415774	4	2	6	1	4	Eukaryota	ND	ND	ND	ND	ND	ND
OTU5396	Seq18013712	2	2	4	0	1	Eukaryota	ND	ND	ND	ND	ND	ND
OTU5047	Seq12998555	1	0	5	0	0	Eukaryota	ND	ND	ND	ND	ND	ND
OTU4870	Seq13787399	1	1	1	1	0	Eukaryota	ND	ND	ND	ND	ND	ND
OTU4773	Seq7071310	8	1	0	1	2	Eukaryota	ND	ND	ND	ND	ND	ND
OTU47	Seq11022658	26	7	7	5	6	Eukaryota	ND	ND	ND	ND	ND	ND
OTU4573	Seq5816834	2	2	0	1	0	Eukaryota	ND	ND	ND	ND	ND	ND
OTU4539	Seq15614471	6	0	0	14	0	Eukaryota	ND	ND	ND	ND	ND	ND
OTU4228	Seq17238981	1	3	1	0	5	Eukaryota	ND	ND	ND	ND	ND	ND
OTU4156	Seq12002849	2	1	1	0	1	Eukaryota	ND	ND	ND	ND	ND	ND
OTU3980	Seq17884996	3	0	1	1	0	Eukaryota	ND	ND	ND	ND	ND	ND
OTU3495	Seq17315480	12	0	0	0	0	Eukaryota	ND	ND	ND	ND	ND	ND
OTU3227	Seq10695094	2	1	1	3	0	Eukaryota	ND	ND	ND	ND	ND	ND
OTU3226	Seq4407675	2	2	1	1	0	Eukaryota	ND	ND	ND	ND	ND	ND
OTU3191	Seq5694634	3	0	1	0	0	Eukaryota	ND	ND	ND	ND	ND	ND
OTU3037	Seq4149226	2	0	2	1	0	Eukaryota	ND	ND	ND	ND	ND	ND
OTU30198	Seq15169601	2	2	7	1	5	Eukaryota	ND	ND	ND	ND	ND	ND
OTU30098	Seq698730	5	10	7	1	16	Eukaryota	ND	ND	ND	ND	ND	ND
OTU30096	Seq942737	6	6	5	3	3	Eukaryota	ND	ND	ND	ND	ND	ND
OTU30066	Seq13477152	7	5	9	1	1	Eukaryota	ND	ND	ND	ND	ND	ND
OTU29893	Seq9816974	8	2	2	6	16	Eukaryota	ND	ND	ND	ND	ND	ND
OTU29887	Seq14351222	2	1	1	0	0	Eukaryota	ND	ND	ND	ND	ND	ND
OTU29852	Seq13890950	2	0	0	1	0	Eukaryota	ND	ND	ND	ND	ND	ND
OTU29825	Seq11479790	1	1	1	6	1	Eukaryota	ND	ND	ND	ND	ND	ND
OTU29821	Seq14348139	5	7	5	1	7	Eukaryota	ND	ND	ND	ND	ND	ND
OTU29740	Seq19535718	31	1	0	0	0	Eukaryota	ND	ND	ND	ND	ND	ND
OTU29717	Seq12470029	17	8	3	0	0	Eukaryota	ND	ND	ND	ND	ND	ND
OTU29558	Seq15097454	21	5	21	1	8	Eukaryota	ND	ND	ND	ND	ND	ND
OTU29546	Seq6787982	2	1	5	6	7	Eukaryota	ND	ND	ND	ND	ND	ND
OTU29462	Seq19517687	9	3	0	2	2	Eukaryota	ND	ND	ND	ND	ND	ND
OTU29396	Seq9179039	3	1	0	3	4	Eukaryota	ND	ND	ND	ND	ND	ND
OTU29312	Seq17338456	1	3	4	4	2	Eukaryota	ND	ND	ND	ND	ND	ND
OTU29075	Seq16305565	1	0	1	0	0	Eukaryota	ND	ND	ND	ND	ND	ND
OTU29070	Seq11982285	20	38	35	16	38	Eukaryota	ND	ND	ND	ND	ND	ND
OTU28992	Seq10244918	23	1	2	11	3	Eukaryota	ND	ND	ND	ND	ND	ND
OTU28894	Seq13325363	8	6	8	1	7	Eukaryota	ND	ND	ND	ND	ND	ND
OTU28874	Seq17495175	3	1	0	1	1	Eukaryota	ND	ND	ND	ND	ND	ND
OTU28762	Seq18499315	5	1	4	2	4	Eukaryota	ND	ND	ND	ND	ND	ND
OTU28726	Seq245258	3	1	0	0	0	Eukaryota	ND	ND	ND	ND	ND	ND
OTU28710	Seq10907030	7	0	1	4	0	Eukaryota	ND	ND	ND	ND	ND	ND
OTU28611	Seq14877739	27	0	0	5	0	Eukaryota	ND	ND	ND	ND	ND	ND
OTU28541	Seq15668713	2	0	2	1	0	Eukaryota	ND	ND	ND	ND	ND	ND
OTU2852	Seq17013284	16	0	4	30	0	Eukaryota	ND	ND	ND	ND	ND	ND
OTU28517	Seq7366418	3	4	2	4	1	Eukaryota	ND	ND	ND	ND	ND	ND
OTU2844	Seq19984909	33	0	0	0	0	Eukaryota	ND	ND	ND	ND	ND	ND
OTU2843	Seq5494466	2	2	4	5	16	Eukaryota	ND	ND	ND	ND	ND	ND
OTU28415	Seq18985858	1	0	1	2	0	Eukaryota	ND	ND	ND	ND	ND	ND
OTU28337	Seq11713874	13	9	8	4	7	Eukaryota	ND	ND	ND	ND	ND	ND
OTU28311	Seq19519724	2	1	1	1	0	Eukaryota	ND	ND	ND	ND	ND	ND
OTU28095	Seq16694593	2	1	1	1	3	Eukaryota	ND	ND	ND	ND	ND	ND
OTU28	Seq15946915	2	1	2	2	0	Eukaryota	ND	ND	ND	ND	ND	ND
OTU27924	Seq14304660	1	0	3	0	0	Eukaryota	ND	ND	ND	ND	ND	ND
OTU27912	Seq11942461	4	0	1	3	0	Eukaryota	ND	ND	ND	ND	ND	ND
OTU2777	Seq10953092	4	0	1	0	0	Eukaryota	ND	ND	ND	ND	ND	ND
OTU27748	Seq18051256	3	1	2	0	2	Eukaryota	ND	ND	ND	ND	ND	ND
OTU27678	Seq18571073	2	0	0	0	0	Eukaryota	ND	ND	ND	ND	ND	ND
OTU27673	Seq19087503	1	1	0	1	1	Eukaryota	ND	ND	ND	ND	ND	ND
OTU27603	Seq14402252	4	2	1	2	1	Eukaryota	ND	ND	ND	ND	ND	ND
OTU27544	Seq15139557	5	2	2	10	9	Eukaryota	ND	ND	ND	ND	ND	ND
OTU27491	Seq1637519	3	0	0	5	0	Eukaryota	ND	ND	ND	ND	ND	ND
OTU27408	Seq8837456	1	1	0	3	3	Eukaryota	ND	ND	ND	ND	ND	ND
OTU27364	Seq19034955	3	0	1	0	0	Eukaryota	ND	ND	ND	ND	ND	ND
OTU27352	Seq3833596	2	1	1	1	4	Eukaryota	ND	ND	ND	ND	ND	ND
OTU27126	Seq6519436	2	4	1	1	3	Eukaryota	ND	ND	ND	ND	ND	ND
OTU27008	Seq16259636	5	2	1	0	1	Eukaryota	ND	ND	ND	ND	ND	ND
OTU26894	Seq4852696	4	0	0	1	0	Eukaryota	ND	ND	ND	ND	ND	ND
OTU26893	Seq17561846	1	1	2	0	2	Eukaryota	ND	ND	ND	ND	ND	ND
OTU26823	Seq12068699	2	1	0	0	1	Eukaryota	ND	ND	ND	ND	ND	ND
OTU26807	Seq12417128	6	2	2	1	1	Eukaryota	ND	ND	ND	ND	ND	ND
OTU26605	Seq19934739	24	1	9	0	0	Eukaryota	ND	ND	ND	ND	ND	ND
OTU26568	Seq15040620	1	2	2	3	3	Eukaryota	ND	ND	ND	ND	ND	ND
OTU26557	Seq17497596	2	2	1	0	1	Eukaryota	ND	ND	ND	ND	ND	ND
OTU26543	Seq11562300	3	1	1	1	2	Eukaryota	ND	ND	ND	ND	ND	ND
OTU26338	Seq19228096	3	2	0	0	0	Eukaryota	ND	ND	ND	ND	ND	ND
OTU26221	Seq19912012	2	0	0	2	0	Eukaryota	ND	ND	ND	ND	ND	ND
OTU26032	Seq2637342	3	1	1	1	7	Eukaryota	ND	ND	ND	ND	ND	ND
OTU26015	Seq15497733	1	1	0	0	2	Eukaryota	ND	ND	ND	ND	ND	ND
OTU25997	Seq15431587	2	5	3	1	0	Eukaryota	ND	ND	ND	ND	ND	ND
OTU25934	Seq17417133	13	1	3	18	25	Eukaryota	ND	ND	ND	ND	ND	ND
OTU25885	Seq18030073	4	1	4	1	5	Eukaryota	ND	ND	ND	ND	ND	ND
OTU25842	Seq14206872	110	116	91	51	85	Eukaryota	ND	ND	ND	ND	ND	ND
OTU25837	Seq20017759	46	40	15	11	20	Eukaryota	ND	ND	ND	ND	ND	ND
OTU25775	Seq3335188	3	3	0	0	1	Eukaryota	ND	ND	ND	ND	ND	ND
OTU25485	Seq11706714	1	0	0	3	0	Eukaryota	ND	ND	ND	ND	ND	ND
OTU25226	Seq18034076	3	1	0	1	1	Eukaryota	ND	ND	ND	ND	ND	ND
OTU25192	Seq7429191	2	0	0	5	0	Eukaryota	ND	ND	ND	ND	ND	ND
OTU25189	Seq472655	1	1	1	2	3	Eukaryota	ND	ND	ND	ND	ND	ND
OTU25127	Seq17809767	7	0	0	1	0	Eukaryota	ND	ND	ND	ND	ND	ND
OTU25088	Seq2224380	3	1	0	0	1	Eukaryota	ND	ND	ND	ND	ND	ND
OTU247	Seq12795631	11	11	8	6	7	Eukaryota	ND	ND	ND	ND	ND	ND
OTU24680	Seq15863808	1	0	0	3	0	Eukaryota	ND	ND	ND	ND	ND	ND
OTU24484	Seq8638018	46	12	27	9	17	Eukaryota	ND	ND	ND	ND	ND	ND
OTU24347	Seq11180430	5	1	0	0	1	Eukaryota	ND	ND	ND	ND	ND	ND
OTU24339	Seq18436626	1	0	5	0	0	Eukaryota	ND	ND	ND	ND	ND	ND
OTU24318	Seq4376700	5	3	10	3	9	Eukaryota	ND	ND	ND	ND	ND	ND
OTU24276	Seq6891694	3	1	4	2	6	Eukaryota	ND	ND	ND	ND	ND	ND
OTU24253	Seq19044873	41	2	0	10	5	Eukaryota	ND	ND	ND	ND	ND	ND
OTU24226	Seq5480722	5	3	2	1	2	Eukaryota	ND	ND	ND	ND	ND	ND
OTU2420	Seq11719831	8	5	2	0	9	Eukaryota	ND	ND	ND	ND	ND	ND
OTU242	Seq18591581	4	0	0	1	0	Eukaryota	ND	ND	ND	ND	ND	ND
OTU24173	Seq18402326	2	1	2	0	1	Eukaryota	ND	ND	ND	ND	ND	ND
OTU24133	Seq4912846	2	3	0	0	0	Eukaryota	ND	ND	ND	ND	ND	ND
OTU24112	Seq12914869	9	0	5	2	0	Eukaryota	ND	ND	ND	ND	ND	ND
OTU23989	Seq18525634	11	3	5	13	20	Eukaryota	ND	ND	ND	ND	ND	ND
OTU23763	Seq7593028	6	2	4	0	1	Eukaryota	ND	ND	ND	ND	ND	ND
OTU23624	Seq10393187	4	2	3	5	20	Eukaryota	ND	ND	ND	ND	ND	ND
OTU23497	Seq18020292	11	13	16	1	1	Eukaryota	ND	ND	ND	ND	ND	ND
OTU23408	Seq2284976	2	4	5	0	2	Eukaryota	ND	ND	ND	ND	ND	ND
OTU23396	Seq2433723	13	6	6	4	5	Eukaryota	ND	ND	ND	ND	ND	ND
OTU23270	Seq19567858	5	1	0	0	1	Eukaryota	ND	ND	ND	ND	ND	ND
OTU23152	Seq18503337	2	1	1	1	2	Eukaryota	ND	ND	ND	ND	ND	ND
OTU23075	Seq10782043	57	8	0	49	15	Eukaryota	ND	ND	ND	ND	ND	ND
OTU22945	Seq13416322	15	3	1	2	2	Eukaryota	ND	ND	ND	ND	ND	ND
OTU22932	Seq11040100	2	2	1	1	4	Eukaryota	ND	ND	ND	ND	ND	ND
OTU2278	Seq11256309	5	1	4	1	6	Eukaryota	ND	ND	ND	ND	ND	ND
OTU22763	Seq18614648	3	0	1	0	0	Eukaryota	ND	ND	ND	ND	ND	ND
OTU22757	Seq18253423	5	2	3	0	3	Eukaryota	ND	ND	ND	ND	ND	ND
OTU22579	Seq16281254	1	1	0	1	3	Eukaryota	ND	ND	ND	ND	ND	ND
OTU22573	Seq20078056	1	0	5	4	0	Eukaryota	ND	ND	ND	ND	ND	ND
OTU22540	Seq13933242	8	0	0	2	0	Eukaryota	ND	ND	ND	ND	ND	ND
OTU22519	Seq17786513	13	20	15	2	22	Eukaryota	ND	ND	ND	ND	ND	ND
OTU22379	Seq17502095	3	6	4	1	9	Eukaryota	ND	ND	ND	ND	ND	ND
OTU22299	Seq7095219	3	3	2	0	1	Eukaryota	ND	ND	ND	ND	ND	ND
OTU22110	Seq11153629	145	153	78	62	88	Eukaryota	ND	ND	ND	ND	ND	ND
OTU22102	Seq14826622	8	1	0	2	4	Eukaryota	ND	ND	ND	ND	ND	ND
OTU22029	Seq15241214	2	0	1	1	0	Eukaryota	ND	ND	ND	ND	ND	ND
OTU22014	Seq13954204	7	4	13	3	5	Eukaryota	ND	ND	ND	ND	ND	ND
OTU2178	Seq1223047	92	10	0	6	22	Eukaryota	ND	ND	ND	ND	ND	ND
OTU21634	Seq13143394	3	4	1	1	2	Eukaryota	ND	ND	ND	ND	ND	ND
OTU21544	Seq6615013	12	1	3	2	8	Eukaryota	ND	ND	ND	ND	ND	ND
OTU21430	Seq15053369	3	1	1	0	3	Eukaryota	ND	ND	ND	ND	ND	ND
OTU2141	Seq1720761	45	22	25	22	6	Eukaryota	ND	ND	ND	ND	ND	ND
OTU21373	Seq16434072	2	1	0	1	1	Eukaryota	ND	ND	ND	ND	ND	ND
OTU21365	Seq3460448	5	3	2	2	3	Eukaryota	ND	ND	ND	ND	ND	ND
OTU21173	Seq5668760	20	6	0	1	4	Eukaryota	ND	ND	ND	ND	ND	ND
OTU21126	Seq18392469	5	1	2	2	2	Eukaryota	ND	ND	ND	ND	ND	ND
OTU2098	Seq4150237	2	2	4	0	9	Eukaryota	ND	ND	ND	ND	ND	ND
OTU20940	Seq18058590	3	2	1	1	2	Eukaryota	ND	ND	ND	ND	ND	ND
OTU20757	Seq5125743	37	17	16	15	17	Eukaryota	ND	ND	ND	ND	ND	ND
OTU20755	Seq9740108	242	283	174	119	634	Eukaryota	ND	ND	ND	ND	ND	ND
OTU20706	Seq11328714	1	1	0	0	2	Eukaryota	ND	ND	ND	ND	ND	ND
OTU20687	Seq18730602	19	12	5	4	10	Eukaryota	ND	ND	ND	ND	ND	ND
OTU20629	Seq7186113	6	5	5	0	5	Eukaryota	ND	ND	ND	ND	ND	ND
OTU2052	Seq6211687	7	4	2	5	6	Eukaryota	ND	ND	ND	ND	ND	ND
OTU20451	Seq18935091	27	43	76	15	65	Eukaryota	ND	ND	ND	ND	ND	ND
OTU20389	Seq1843774	3	0	0	0	0	Eukaryota	ND	ND	ND	ND	ND	ND
OTU20353	Seq2321947	2	1	0	2	2	Eukaryota	ND	ND	ND	ND	ND	ND
OTU20307	Seq2002357	1	1	1	0	2	Eukaryota	ND	ND	ND	ND	ND	ND
OTU20131	Seq10526841	34	22	12	12	47	Eukaryota	ND	ND	ND	ND	ND	ND
OTU20073	Seq638463	4	3	0	4	5	Eukaryota	ND	ND	ND	ND	ND	ND
OTU20051	Seq8197261	4	2	0	1	4	Eukaryota	ND	ND	ND	ND	ND	ND
OTU20006	Seq12273880	2	3	1	2	1	Eukaryota	ND	ND	ND	ND	ND	ND
OTU19929	Seq11546956	5	2	1	8	4	Eukaryota	ND	ND	ND	ND	ND	ND
OTU19867	Seq16220128	4	5	0	0	5	Eukaryota	ND	ND	ND	ND	ND	ND
OTU19620	Seq11562201	7	11	12	1	11	Eukaryota	ND	ND	ND	ND	ND	ND
OTU19480	Seq18460507	48	23	24	18	9	Eukaryota	ND	ND	ND	ND	ND	ND
OTU19433	Seq10041358	1	0	0	1	0	Eukaryota	ND	ND	ND	ND	ND	ND
OTU19403	Seq18095667	6	1	0	0	1	Eukaryota	ND	ND	ND	ND	ND	ND
OTU19344	Seq11990535	2	0	2	2	0	Eukaryota	ND	ND	ND	ND	ND	ND
OTU19342	Seq16239755	3	1	1	3	0	Eukaryota	ND	ND	ND	ND	ND	ND
OTU19049	Seq12356823	12	22	21	2	2	Eukaryota	ND	ND	ND	ND	ND	ND
OTU18964	Seq4424465	34	0	2	23	0	Eukaryota	ND	ND	ND	ND	ND	ND
OTU18869	Seq12642253	7	8	5	2	5	Eukaryota	ND	ND	ND	ND	ND	ND
OTU18836	Seq19489333	2	1	2	2	1	Eukaryota	ND	ND	ND	ND	ND	ND
OTU18784	Seq17664548	8	1	1	1	4	Eukaryota	ND	ND	ND	ND	ND	ND
OTU1876	Seq16465036	28	12	13	7	12	Eukaryota	ND	ND	ND	ND	ND	ND
OTU18728	Seq14665790	16	17	8	3	4	Eukaryota	ND	ND	ND	ND	ND	ND
OTU18548	Seq16505892	2	1	0	5	0	Eukaryota	ND	ND	ND	ND	ND	ND
OTU18480	Seq16512893	8	5	3	3	5	Eukaryota	ND	ND	ND	ND	ND	ND
OTU18469	Seq4251618	39	0	0	0	0	Eukaryota	ND	ND	ND	ND	ND	ND
OTU18429	Seq15951418	3	0	2	0	0	Eukaryota	ND	ND	ND	ND	ND	ND
OTU18343	Seq10090118	7	1	0	8	0	Eukaryota	ND	ND	ND	ND	ND	ND
OTU18326	Seq13579582	4	1	3	0	2	Eukaryota	ND	ND	ND	ND	ND	ND
OTU18256	Seq3333340	1	1	1	1	1	Eukaryota	ND	ND	ND	ND	ND	ND
OTU18244	Seq2158201	14	6	8	6	11	Eukaryota	ND	ND	ND	ND	ND	ND
[truncated: 614 more rows]
